# Supplementary material for: Revealing the role of SPP1+ macrophages in glioma prognosis and therapeutic targeting by investigating tumor-associated macrophage landscape in grade 2 and 3 gliomas
Source: Cell Biosci. 2024 Mar 21;14:37. doi: 10.1186/s13578-024-01218-4 (PMC10956315; doi:10.1186/s13578-024-01218-4)
Supplement: Supplementary file 8 — Additional file 8: Table S1. Marker genes for the seven major clusters from the two low-grade patients. Table S2. Details of cell type annotation by ScType. Table S3. Marker genes for the 13 clusters from the low-grade patients. Table S4. Marker genes for each TAM cluster and lymphocyte cluster from the 17 cross-grade glioma patients. Table S5. Patient characteristics of the TCGA cohort. Table S6. Patient characteristics of the CGGA cohort. Table S7. Signature markers of the three TAM subsets. Table S8. Summary of public single cell datasets used in this study. [file 13578_2024_1218_MOESM8_ESM.xlsx]

## Sheet: Table S1
TABLE S1. Marker genes for the seven major clusters from the two low-grade patients. Related to Fig 1.
gene	p_val	avg_log2FC	pct.1	pct.2	p_val_adj	cluster
HLA-DRA	0	4.74042	0.978	0.12	0	0
CD74	0	4.69088	0.99	0.132	0	0
CCL3	0	4.65104	0.76	0.171	0	0
C1QB	0	4.42016	0.98	0.108	0	0
CCL4	0	4.40905	0.75	0.219	0	0
APOC1	0	4.36025	0.947	0.256	0	0
RGS1	0	4.05543	0.964	0.095	0	0
HLA-DRB1	0	3.9301	0.944	0.058	0	0
CEBPD	0	3.88552	0.977	0.143	0	0
CCL4L2	0	3.87557	0.593	0.145	0	0
HLA-DPA1	0	3.84595	0.95	0.063	0	0
SPP1	0	3.82875	0.897	0.371	0	0
SRGN	0	3.78753	0.965	0.108	0	0
C1QA	0	3.7702	0.956	0.074	0	0
TYROBP	0	3.76694	0.963	0.074	0	0
FTL	0	3.69986	0.997	0.972	0	0
SAT1	0	3.64886	0.987	0.532	0	0
AIF1	0	3.57266	0.939	0.077	0	0
HLA-DPB1	0	3.56627	0.906	0.061	0	0
MS4A7	0	3.5038	0.929	0.051	0	0
C1QC	0	3.50097	0.948	0.043	0	0
CCL3L1	0	3.49068	0.524	0.081	0	0
TMSB4X	0	3.38528	0.995	0.924	0	0
CYBA	0	3.36423	0.961	0.087	0	0
C3	0	3.36244	0.912	0.05	0	0
RNASET2	0	3.31938	0.968	0.247	0	0
IL1B	0	3.16295	0.402	0.06	0	0
APOC2	0	3.12727	0.636	0.05	0	0
RGS10	0	3.10499	0.924	0.052	0	0
A2M	0	3.09176	0.949	0.07	0	0
S100A11	0	3.06724	0.9	0.069	0	0
NEAT1	0	3.05183	0.962	0.316	0	0
GPR34	0	2.99811	0.909	0.036	0	0
LAPTM5	0	2.98579	0.924	0.061	0	0
CSF1R	0	2.96124	0.911	0.036	0	0
KLF2	0	2.92685	0.819	0.2	0	0
IER3	0	2.89856	0.729	0.049	0	0
FCER1G	0	2.81098	0.871	0.039	0	0
CEBPB	0	2.80258	0.872	0.083	0	0
CXCR4	0	2.73741	0.799	0.065	0	0
DUSP1	0	2.73507	0.903	0.53	0	0
CH25H	0	2.70647	0.621	0.028	0	0
HLA-E	0	2.69127	0.943	0.13	0	0
HSPA1A	0	2.64895	0.885	0.396	0	0
CTSB	0	2.61103	0.945	0.379	0	0
CXCL8	0	2.58175	0.347	0.036	0	0
KCTD12	0	2.57834	0.88	0.128	0	0
PDK4	0	2.52437	0.74	0.119	0	0
CD14	0	2.47677	0.742	0.03	0	0
USP53	0	2.45788	0.793	0.044	0	0
CD83	0	2.45199	0.611	0.045	0	0
SMAP2	0	2.42192	0.906	0.34	0	0
IL18	0	2.4107	0.815	0.027	0	0
SLCO2B1	0	2.40922	0.843	0.044	0	0
PLXDC2	0	2.39881	0.844	0.067	0	0
CTSS	0	2.3976	0.84	0.032	0	0
FCGRT	0	2.39439	0.858	0.113	0	0
TREM2	0	2.38514	0.788	0.026	0	0
HERPUD1	0	2.36704	0.929	0.457	0	0
FKBP5	0	2.36081	0.894	0.121	0	0
MEF2C	0	2.3468	0.847	0.128	0	0
KLF6	0	2.34274	0.843	0.422	0	0
B2M	0	2.33579	0.993	0.836	0	0
ARPC1B	0	2.33419	0.833	0.062	0	0
NFKBIA	0	2.32655	0.892	0.615	0	0
PPP1R15A	0	2.32007	0.69	0.228	0	0
SRGAP2	0	2.30531	0.85	0.195	0	0
FOLR2	0	2.30401	0.73	0.028	0	0
OLR1	0	2.30265	0.709	0.024	0	0
MS4A6A	0	2.27737	0.702	0.027	0	0
VSIR	0	2.27338	0.828	0.044	0	0
HLA-DMA	0	2.25376	0.798	0.034	0	0
ZFP36	0	2.24253	0.689	0.073	0	0
FYB1	0	2.2265	0.806	0.091	0	0
LTC4S	0	2.22229	0.761	0.031	0	0
NPC2	0	2.20324	0.867	0.353	0	0
TMSB10	0	2.18412	0.974	0.78	0	0
MIS18BP1	0	2.17715	0.751	0.039	0	0
CTSZ	0	2.17104	0.799	0.053	0	0
CD68	0	2.14646	0.766	0.034	0	0
LST1	0	2.14117	0.784	0.042	0	0
SLC1A3	0	2.13662	0.953	0.559	0	0
SLC11A1	0	2.12915	0.735	0.043	0	0
MAFB	0	2.12097	0.697	0.31	0	0
PTPRC	0	2.11944	0.816	0.034	0	0
C3AR1	0	2.11533	0.735	0.019	0	0
PDGFB	0	2.10609	0.666	0.024	0	0
MAF	0	2.09406	0.784	0.117	0	0
CD37	0	2.07637	0.785	0.032	0	0
CYFIP1	0	2.07398	0.789	0.125	0	0
CYBB	0	2.06355	0.729	0.019	0	0
CREG1	0	2.05725	0.764	0.072	0	0
TNFAIP3	0	2.05371	0.456	0.06	0	0
AKAP13	0	2.05094	0.826	0.187	0	0
SORL1	0	2.03028	0.83	0.187	0	0
APBB1IP	0	2.02958	0.744	0.023	0	0
ALOX5AP	0	2.02081	0.693	0.025	0	0
SLA	0	2.01803	0.751	0.029	0	0
HLA-DQB1	0	2.0031	0.67	0.018	0	0
ITM2B	0	1.98532	0.989	0.949	0	0
ARHGDIB	0	1.9831	0.777	0.042	0	0
HLA-B	0	1.96455	0.941	0.491	0	0
ZFP36L2	0	1.96153	0.942	0.636	0	0
TMIGD3	0	1.95286	0.574	0.022	0	0
IFNGR1	0	1.94901	0.826	0.269	0	0
GPR183	0	1.94784	0.551	0.022	0	0
APOE	0	1.92822	0.994	0.784	0	0
LY86	0	1.92697	0.74	0.021	0	0
HCLS1	0	1.91507	0.728	0.03	0	0
GYPC	0	1.90502	0.694	0.031	0	0
CPM	0	1.90423	0.671	0.099	0	0
ITGB2	0	1.89069	0.729	0.032	0	0
P2RY13	0	1.89066	0.61	0.018	0	0
TSC22D3	0	1.88594	0.854	0.382	0	0
REL	0	1.88276	0.703	0.143	0	0
SGK1	0	1.86983	0.927	0.741	0	0
CD302	0	1.85154	0.708	0.027	0	0
PLD4	0	1.84732	0.674	0.02	0	0
IER5	0	1.84377	0.688	0.353	0	0
HSPA1B	0	1.84115	0.618	0.285	0	0
ST6GAL1	0	1.83359	0.707	0.043	0	0
LPCAT2	0	1.81447	0.716	0.053	0	0
HLA-DMB	0	1.81316	0.691	0.019	0	0
WASF2	0	1.80824	0.855	0.337	0	0
CLIC1	0	1.80329	0.736	0.042	0	0
FGL2	0	1.80131	0.617	0.019	0	0
MEF2A	0	1.7995	0.816	0.346	0	0
ATF3	0	1.79857	0.498	0.186	0	0
CD84	0	1.79852	0.659	0.02	0	0
FCGR1A	0	1.77923	0.636	0.018	0	0
BHLHE41	0	1.77854	0.68	0.17	0	0
PLIN2	0	1.77284	0.554	0.097	0	0
VAMP8	0	1.76815	0.708	0.052	0	0
AC020916.1	0	1.76645	0.573	0.064	0	0
HLA-DQA1	0	1.75728	0.582	0.013	0	0
VSIG4	0	1.75216	0.592	0.019	0	0
CTSC	0	1.73906	0.666	0.031	0	0
HCST	0	1.73427	0.621	0.033	0	0
HAVCR2	0	1.73384	0.661	0.022	0	0
TPT1	0	1.73197	0.996	0.99	0	0
NR4A1	0	1.73079	0.552	0.111	0	0
PYCARD	0	1.72994	0.672	0.023	0	0
IGSF6	0	1.72885	0.614	0.018	0	0
NR4A2	0	1.72834	0.475	0.077	0	0
MERTK	0	1.7266	0.639	0.055	0	0
OTULINL	0	1.72349	0.696	0.064	0	0
LILRB4	0	1.72261	0.669	0.018	0	0
SCIN	0	1.70566	0.601	0.019	0	0
CXCL16	0	1.70398	0.733	0.175	0	0
IL13RA1	0	1.69225	0.67	0.035	0	0
DLL3	0	2.96188	0.98	0.198	0	1
BCAN	0	2.70099	0.999	0.399	0	1
PTPRZ1	0	2.69609	0.998	0.387	0	1
TNR	0	2.66838	0.947	0.253	0	1
GRIA2	0	2.3002	0.991	0.295	0	1
SCD5	0	2.28926	0.995	0.379	0	1
OLIG1	0	2.26715	0.995	0.341	0	1
C11orf96	0	2.22058	0.956	0.193	0	1
SOX8	0	2.20947	0.979	0.274	0	1
SMOC1	0	2.1767	0.983	0.254	0	1
PHLDA1	0	2.17309	0.969	0.308	0	1
ETV1	0	2.17138	0.98	0.247	0	1
GPR17	0	2.101	0.702	0.055	0	1
VCAN	0	2.05464	0.983	0.264	0	1
FXYD6	0	2.02837	0.988	0.287	0	1
MAP2	0	2.01951	0.987	0.274	0	1
SOX4	0	2.00997	0.946	0.286	0	1
ATCAY	0	1.99845	0.878	0.133	0	1
LIMA1	0	1.97166	0.951	0.237	0	1
MARCKSL1	0	1.91098	0.992	0.396	0	1
GPM6A	0	1.84811	0.997	0.326	0	1
OLIG2	0	1.84613	0.963	0.215	0	1
AC009041.2	0	1.81055	0.949	0.251	0	1
DNER	0	1.77879	0.924	0.209	0	1
SOX6	0	1.77218	0.935	0.176	0	1
RHOBTB3	0	1.7696	0.954	0.269	0	1
NKAIN4	0	1.75454	0.894	0.197	0	1
GRIA4	0	1.73463	0.94	0.19	0	1
HES6	0	1.72398	0.988	0.366	0	1
FERMT1	0	1.71769	0.903	0.133	0	1
SHC3	0	1.71569	0.753	0.088	0	1
ARL4A	0	1.71295	0.882	0.378	0	1
SOX2	0	1.69438	0.988	0.319	0	1
POLR2F	0	1.663	0.971	0.426	0	1
TSC22D1	0	1.65082	0.989	0.428	0	1
RAB3IP	0	1.64823	0.94	0.219	0	1
THY1	0	1.64406	0.853	0.123	0	1
FGFBP3	0	1.63373	0.748	0.12	0	1
FYN	0	1.62886	0.93	0.246	0	1
PCDH17	0	1.61436	0.91	0.193	0	1
PHYHIPL	0	1.60072	0.963	0.284	0	1
RAP2A	0	1.55704	0.921	0.309	0	1
TTC3	0	1.55253	0.985	0.577	0	1
MARCKS	0	1.54251	0.998	0.908	0	1
HMGCS1	0	1.53284	0.775	0.211	0	1
NCAM1	0	1.52487	0.978	0.321	0	1
PDGFRA	0	1.51327	0.817	0.133	0	1
GPM6B	0	1.51302	0.992	0.409	0	1
SCRG1	0	1.5114	0.93	0.277	0	1
NOVA1	0	1.49071	0.984	0.326	0	1
SHD	0	1.4852	0.861	0.126	0	1
LSAMP	0	1.47431	0.924	0.228	0	1
KIF3A	0	1.45589	0.868	0.218	0	1
PLPPR1	0	1.45584	0.816	0.129	0	1
C1orf61	0	1.42497	0.992	0.433	0	1
TCF12	0	1.41227	0.936	0.385	0	1
SOX11	0	1.4024	0.876	0.144	0	1
PFN2	0	1.40159	0.872	0.22	0	1
BEX1	0	1.39888	0.959	0.28	0	1
ZCCHC24	0	1.39603	0.915	0.263	0	1
CADM2	0	1.39531	0.936	0.267	0	1
TUBB3	0	1.37702	0.838	0.137	0	1
CAMSAP2	0	1.36367	0.861	0.258	0	1
GALNT13	0	1.35823	0.833	0.156	0	1
ZNF462	0	1.35346	0.815	0.133	0	1
LRRN1	0	1.34746	0.8	0.097	0	1
CYP51A1	0	1.34704	0.828	0.283	0	1
ZBTB20	0	1.33887	0.982	0.46	0	1
RND2	0	1.33617	0.849	0.174	0	1
TM7SF2	0	1.32585	0.797	0.182	0	1
ROBO1	0	1.3243	0.778	0.151	0	1
TCF4	0	1.31724	0.984	0.567	0	1
ARPP21	0	1.31696	0.825	0.13	0	1
RTN1	0	1.31412	0.903	0.243	0	1
EPN2	0	1.30967	0.91	0.333	0	1
GLCCI1	0	1.30742	0.852	0.176	0	1
CSNK1E	0	1.30694	0.951	0.367	0	1
CCND2	0	1.30563	0.873	0.308	0	1
SEMA5A	0	1.30417	0.755	0.158	0	1
PODXL2	0	1.29873	0.839	0.133	0	1
BAALC	0	1.2974	0.86	0.234	0	1
FAM110B	0	1.28944	0.802	0.111	0	1
OLFM2	0	1.28285	0.733	0.122	0	1
DCX	0	1.28141	0.794	0.093	0	1
ASIC1	0	1.27891	0.84	0.134	0	1
LDHB	0	1.27829	0.978	0.626	0	1
NRCAM	0	1.27498	0.842	0.168	0	1
PRDX2	0	1.27467	0.967	0.496	0	1
FDPS	0	1.27012	0.858	0.362	0	1
DPP6	0	1.26802	0.84	0.15	0	1
PGRMC1	0	1.26453	0.924	0.357	0	1
TNK2	0	1.25944	0.865	0.19	0	1
TMEM97	0	1.2508	0.678	0.116	0	1
ADGRL3	0	1.25044	0.838	0.153	0	1
PTMS	0	1.23957	0.975	0.581	0	1
DSEL	0	1.23103	0.862	0.203	0	1
AUXG01000058.1	0	1.2303	0.75	0.151	0	1
NFIB	0	1.22935	0.95	0.261	0	1
ACAT2	0	1.22889	0.702	0.213	0	1
MSMO1	0	1.22055	0.73	0.187	0	1
LINC00461	0	1.21817	0.903	0.24	0	1
RGMB	0	1.21398	0.744	0.11	0	1
RAB2A	0	1.21354	0.964	0.612	0	1
NCAN	0	1.21192	0.719	0.085	0	1
LINC00632	0	1.21032	0.948	0.32	0	1
THSD7A	0	1.2088	0.695	0.08	0	1
THRA	0	1.19827	0.903	0.274	0	1
GAP43	0	1.19352	0.715	0.113	0	1
SERINC5	0	1.18863	0.824	0.217	0	1
TMEM132B	0	1.18785	0.677	0.084	0	1
TUBB2B	0	1.18664	0.929	0.255	0	1
CHGB	0	1.18451	0.783	0.118	0	1
PID1	0	1.18347	0.808	0.144	0	1
PCDH7	0	1.17618	0.705	0.109	0	1
MT-CO3	0	1.17373	1	0.998	0	1
KCNQ1OT1	0	1.16774	0.802	0.264	0	1
TTYH1	0	1.15799	0.871	0.239	0	1
NEU4	0	1.15231	0.784	0.136	0	1
TSC22D4	0	1.14717	0.953	0.418	0	1
CD24	0	1.14498	0.798	0.142	0	1
ABAT	0	1.12812	0.843	0.225	0	1
CADM1	0	1.12166	0.775	0.236	0	1
TUBA1A	0	1.11856	0.996	0.6	0	1
ALCAM	0	1.11717	0.932	0.368	0	1
MMP16	0	1.11621	0.692	0.091	0	1
MIDN	0	1.11162	0.886	0.341	0	1
DPYSL3	0	1.10486	0.8	0.165	0	1
SYT11	0	1.10219	0.933	0.345	0	1
ATP6V0E2	0	1.09926	0.885	0.289	0	1
MAPT	0	1.09132	0.911	0.274	0	1
MAP1B	0	1.08986	0.909	0.308	0	1
SOX2-OT	0	1.08969	0.967	0.326	0	1
NRXN1	0	1.0883	0.912	0.244	0	1
CRMP1	0	1.08741	0.787	0.119	0	1
CA10	0	1.08716	0.658	0.062	0	1
CACNG4	0	1.07757	0.688	0.071	0	1
NTN4	0	1.0765	0.626	0.044	0	1
TMEM158	0	1.07469	0.688	0.103	0	1
ICK	0	1.07042	0.724	0.181	0	1
CCSER2	0	1.06869	0.845	0.318	0	1
PTN	0	1.06757	0.95	0.3	0	1
SLC1A1	0	1.06031	0.609	0.035	0	1
RGR	0	1.05788	0.599	0.061	0	1
BEX3	0	1.05541	0.963	0.39	0	1
CBX5	0	1.05207	0.921	0.378	0	1
RTN3	0	1.04888	0.97	0.532	0	1
MT-CO1	0	1.04847	0.999	0.997	0	1
COL20A1	0	1.04645	0.591	0.049	0	1
SIRT2	0	1.04427	0.805	0.297	0	1
DBI	0	1.03977	0.988	0.764	0	1
SLC2A13	0	1.03749	0.689	0.105	0	1
SPARCL1	0	3.78269	0.813	0.224	0	2
ID4	0	3.53766	0.523	0.166	0	2
CLU	0	3.34188	0.872	0.448	0	2
NMB	0	3.04289	0.396	0.098	0	2
NTRK2	0	2.48188	0.686	0.308	0	2
AQP4	0	2.3418	0.357	0.064	0	2
MT3	0	2.2367	0.691	0.28	0	2
MT1X	0	2.23457	0.656	0.277	0	2
CPE	0	2.1821	0.865	0.484	0	2
VIM	0	2.14949	0.401	0.118	0	2
EDNRB	0	2.14493	0.414	0.031	0	2
GJA1	0	2.07547	0.362	0.016	0	2
CRYAB	0	2.01289	0.816	0.498	0	2
MT2A	0	1.85911	0.832	0.553	0	2
LINC01088	0	1.69767	0.38	0.02	0	2
SLC1A2	0	1.62128	0.64	0.235	0	2
SCG3	0	1.61067	0.792	0.462	0	2
ATP1B2	0	1.58005	0.659	0.206	0	2
GFAP	1.4448e-269	1.55546	0.627	0.366	3.68901e-265	2
AGT	0	1.55045	0.427	0.053	0	2
PON2	0	1.55027	0.708	0.405	0	2
LINC00844	0	1.54077	0.686	0.298	0	2
KCNN3	0	1.5241	0.378	0.025	0	2
CSRP2	0	1.50338	0.316	0.049	0	2
SPARC	3.05599e-272	1.49012	0.549	0.279	7.80287e-268	2
AHCYL1	2.43126e-181	1.47131	0.633	0.521	6.20774e-177	2
ALDOC	0	1.45327	0.59	0.268	0	2
ID3	1.03983e-154	1.43816	0.377	0.18	2.65499e-150	2
SLC4A4	0	1.40101	0.398	0.032	0	2
LUZP2	0	1.38795	0.352	0.046	0	2
TIMP3	0	1.35688	0.458	0.074	0	2
S100A6	1.6996e-254	1.32718	0.538	0.274	4.33958e-250	2
CST3	1.25856e-153	1.30231	0.841	0.836	3.21349e-149	2
PMP2	6.03466e-269	1.27241	0.739	0.476	1.54083e-264	2
HEPN1	0	1.26806	0.618	0.209	0	2
RAMP1	0	1.2597	0.754	0.453	0	2
C1orf61	0	1.2505	0.956	0.602	0	2
IGFBP5	0	1.24345	0.489	0.123	0	2
NRXN1	0	1.23608	0.856	0.448	0	2
IGFBP7	0	1.21346	0.379	0.038	0	2
LIFR	0	1.20769	0.543	0.206	0	2
NR2F1	0	1.20751	0.579	0.23	0	2
NUPR1	0	1.20382	0.481	0.151	0	2
NDRG2	0	1.20267	0.873	0.603	0	2
MIR99AHG	0	1.19885	0.627	0.308	0	2
RASL10A	0	1.19045	0.425	0.072	0	2
C1QL1	1.19353e-183	1.168	0.674	0.439	3.04744e-179	2
WLS	2.23912e-273	1.15917	0.397	0.138	5.71715e-269	2
S100A10	0	1.15371	0.342	0.06	0	2
METRN	4.31851e-293	1.15013	0.828	0.571	1.10264e-288	2
GRAMD2B	1.27882e-282	1.14464	0.457	0.182	3.2652e-278	2
PCSK1N	0	1.14219	0.807	0.487	0	2
CTNND2	5.75887e-252	1.11979	0.564	0.307	1.47041e-247	2
PDE4DIP	1.92243e-156	1.1044	0.565	0.403	4.90853e-152	2
EFEMP1	0	1.09329	0.31	0.007	0	2
PHGDH	0	1.09009	0.606	0.298	0	2
PEA15	1.3834e-286	1.08111	0.763	0.557	3.53224e-282	2
GABARAPL2	6.62265e-226	1.0644	0.825	0.782	1.69096e-221	2
RASD1	1.14311e-211	1.06151	0.495	0.236	2.91872e-207	2
LIMCH1	1.47956e-289	1.06024	0.448	0.162	3.77777e-285	2
SRI	1.85469e-261	1.03319	0.877	0.696	4.73558e-257	2
AL391807.1	1.14013e-258	1.02987	0.584	0.297	2.9111e-254	2
FAM181B	0	1.02741	0.664	0.311	0	2
APOE	2.7443e-78	0.979899	0.908	0.86	7.00703e-74	2
LINC00461	1.62268e-290	0.978247	0.801	0.45	4.14319e-286	2
CNN3	2.53355e-211	0.977265	0.476	0.24	6.46892e-207	2
DTNA	0	0.975357	0.509	0.186	0	2
ENHO	2.58902e-241	0.968011	0.615	0.35	6.61056e-237	2
CKB	1.06096e-238	0.957438	0.91	0.695	2.70894e-234	2
BEX3	0	0.952533	0.877	0.57	0	2
OSBPL11	5.49735e-152	0.941778	0.525	0.336	1.40364e-147	2
SERPINE2	1.04347e-219	0.941535	0.658	0.377	2.66428e-215	2
NFIA	3.88197e-167	0.930285	0.697	0.567	9.91183e-163	2
SCG2	4.98119e-60	0.922785	0.338	0.227	1.27185e-55	2
KIF1B	5.40927e-167	0.913267	0.627	0.433	1.38115e-162	2
TMEM47	0	0.903581	0.306	0.017	0	2
DCLK2	2.60703e-302	0.895201	0.469	0.178	6.65653e-298	2
CCDC80	0	0.891046	0.285	0.022	0	2
HES4	1.63988e-224	0.882619	0.481	0.224	4.18711e-220	2
MT-ATP8	2.28352e-99	0.877628	0.604	0.512	5.83051e-95	2
TCEAL2	3.16305e-234	0.876462	0.686	0.407	8.07622e-230	2
TUBB2B	1.23526e-190	0.873355	0.755	0.479	3.15398e-186	2
LRIG1	2.09677e-143	0.873163	0.372	0.176	5.35369e-139	2
MSI2	6.54501e-183	0.870805	0.62	0.421	1.67114e-178	2
FEZ1	0	0.869102	0.712	0.397	0	2
NFIB	5.72564e-247	0.864648	0.808	0.484	1.46193e-242	2
PRDX1	2.36847e-08	0.856647	0.411	0.467	0.00060474	2
DBI	8.71743e-201	0.856066	0.934	0.838	2.22582e-196	2
NFIX	7.62481e-215	0.85217	0.752	0.491	1.94684e-210	2
GOLIM4	7.52598e-122	0.85065	0.592	0.458	1.92161e-117	2
HOPX	6.21211e-271	0.844584	0.264	0.057	1.58614e-266	2
CHST9	0	0.834922	0.383	0.083	0	2
AC004158.1	2.30263e-164	0.82602	0.523	0.289	5.87931e-160	2
EGFR	2.4353e-196	0.824533	0.63	0.352	6.21806e-192	2
SOX9	0	0.821444	0.358	0.075	0	2
RGMA	0	0.819577	0.35	0.032	0	2
EZR	6.32758e-154	0.814305	0.457	0.244	1.61562e-149	2
GLUD1	2.02869e-116	0.813828	0.551	0.414	5.17985e-112	2
SLC7A11	0	0.812409	0.298	0.021	0	2
GPM6A	8.89819e-252	0.80913	0.939	0.53	2.27197e-247	2
LIX1	0	0.807566	0.285	0.029	0	2
HEPACAM	1.59123e-296	0.79576	0.466	0.163	4.06288e-292	2
MT-ND4L	2.28761e-211	0.791756	0.907	0.909	5.84096e-207	2
CSPG5	5.41607e-96	0.791048	0.527	0.354	1.38289e-91	2
RNF19A	4.59027e-180	0.789714	0.504	0.276	1.17203e-175	2
PTN	1.8178e-176	0.785282	0.788	0.515	4.64139e-172	2
PTGDS	8.99681e-56	0.779423	0.599	0.457	2.29716e-51	2
FAM107A	6.83421e-167	0.778269	0.383	0.17	1.74498e-162	2
PLPP3	1.45697e-160	0.776716	0.408	0.2	3.72008e-156	2
TMEM100	7.80929e-162	0.775869	0.581	0.342	1.99395e-157	2
LINC00632	1.4875e-182	0.774158	0.813	0.525	3.79803e-178	2
GCSH	2.02912e-181	0.773088	0.736	0.539	5.18094e-177	2
ADCY2	0	0.771463	0.292	0.062	0	2
LRRC8A	2.12205e-229	0.771308	0.441	0.183	5.41823e-225	2
SSPN	7.31293e-160	0.769367	0.539	0.33	1.86721e-155	2
RFX4	0	0.762382	0.351	0.065	0	2
PDLIM5	9.4313e-175	0.760654	0.591	0.373	2.40809e-170	2
MTHFD2	1.00417e-141	0.757754	0.477	0.278	2.56396e-137	2
ADCYAP1R1	0	0.752787	0.337	0.081	0	2
GOLM1	4.41089e-160	0.752638	0.567	0.347	1.12623e-155	2
MLC1	0	0.75235	0.29	0.022	0	2
SYTL4	0	0.750827	0.303	0.038	0	2
NOVA1	8.82799e-239	0.750349	0.886	0.533	2.25405e-234	2
BEX1	9.20944e-180	0.750175	0.819	0.5	2.35145e-175	2
FGF2	2.36507e-252	0.749949	0.403	0.146	6.03874e-248	2
TNIK	2.03654e-144	0.747372	0.412	0.212	5.19989e-140	2
BBOX1	0	0.737682	0.285	0.014	0	2
PHPT1	3.17301e-148	0.734266	0.77	0.644	8.10165e-144	2
MT-ND2	0	0.731595	0.992	0.992	0	2
PSAT1	3.3703e-135	0.730864	0.592	0.372	8.6054e-131	2
ARL3	3.53881e-150	0.729488	0.633	0.457	9.03565e-146	2
LMO3	2.34497e-152	0.725117	0.478	0.255	5.98741e-148	2
NPTXR	3.25245e-63	0.724578	0.304	0.187	8.30448e-59	2
FHL1	1.5853e-126	0.723044	0.563	0.369	4.04775e-122	2
ASPH	1.69454e-142	0.722016	0.507	0.311	4.32668e-138	2
SORBS1	1.43522e-223	0.721115	0.365	0.131	3.66456e-219	2
SPOCK2	3.19054e-273	0.71995	0.408	0.139	8.1464e-269	2
FAM171B	1.44638e-117	0.712715	0.474	0.298	3.69303e-113	2
TMEM161B-AS1	2.91616e-81	0.712101	0.548	0.397	7.44584e-77	2
SEMA6A	0	0.710453	0.415	0.117	0	2
PLCB1	1.58547e-141	0.709439	0.594	0.368	4.04817e-137	2
CALM1	2.29114e-199	0.705481	0.94	0.915	5.84996e-195	2
TJP2	3.59042e-183	0.705133	0.3	0.102	9.16742e-179	2
SOX2	2.70436e-188	0.698236	0.875	0.532	6.90503e-184	2
POU3F2	2.41607e-158	0.698145	0.43	0.216	6.16896e-154	2
CADPS	4.84402e-116	0.693501	0.368	0.193	1.23682e-111	2
SPTBN1	1.72061e-132	0.692206	0.626	0.435	4.39323e-128	2
FAT3	7.76316e-301	0.688554	0.294	0.064	1.98217e-296	2
ALDH7A1	3.65786e-128	0.687676	0.444	0.262	9.33963e-124	2
IL17D	0	0.678547	0.291	0.06	0	2
ACSL6	1.10242e-150	0.678414	0.283	0.107	2.8148e-146	2
PLP1	0	4.97885	1	0.554	0	3
MBP	0	4.65783	0.998	0.362	0	3
ERMN	0	4.1036	0.961	0.026	0	3
PPP1R14A	0	4.07159	0.965	0.145	0	3
TF	0	4.01405	0.982	0.259	0	3
MAG	0	3.90759	0.968	0.014	0	3
DBNDD2	0	3.89753	0.98	0.372	0	3
TMEM144	0	3.85035	0.968	0.065	0	3
CLDND1	0	3.61703	0.979	0.4	0	3
CRYAB	0	3.54071	0.998	0.518	0	3
ANLN	0	3.52204	0.949	0.025	0	3
TTLL7	0	3.51763	0.971	0.167	0	3
EDIL3	0	3.51572	0.967	0.14	0	3
PTGDS	0	3.49603	0.994	0.451	0	3
NKX6-2	0	3.45316	0.974	0.151	0	3
CLDN11	0	3.42656	0.951	0.027	0	3
MAL	0	3.41342	0.926	0.01	0	3
MOBP	0	3.41195	0.943	0.029	0	3
CNP	0	3.40491	0.992	0.468	0	3
ENPP2	0	3.31209	0.946	0.012	0	3
CNTN2	0	3.29647	0.954	0.014	0	3
SELENOP	0	3.25705	0.963	0.147	0	3
APLP1	0	3.25395	0.968	0.307	0	3
TUBB4A	0	3.14014	0.955	0.276	0	3
PMP22	0	3.08758	0.943	0.101	0	3
SEPTIN4	0	3.08591	0.94	0.072	0	3
ABCA2	0	3.06192	0.967	0.176	0	3
MOG	0	3.06058	0.932	0.053	0	3
PCDH9	0	2.98129	0.984	0.443	0	3
CNDP1	0	2.95591	0.881	0.009	0	3
SPOCK3	0	2.88581	0.933	0.042	0	3
GPR37	0	2.88345	0.903	0.012	0	3
HSPA2	0	2.8828	0.956	0.152	0	3
STMN4	0	2.86878	0.945	0.25	0	3
CBR1	0	2.84295	0.925	0.081	0	3
PLLP	0	2.83429	0.928	0.077	0	3
ATP1B1	0	2.80412	0.948	0.313	0	3
OPALIN	0	2.80408	0.67	0.008	0	3
PLAAT3	0	2.80249	0.962	0.345	0	3
SLC24A2	0	2.78801	0.901	0.098	0	3
S100B	0	2.78551	0.968	0.545	0	3
CSRP1	0	2.75553	0.932	0.137	0	3
RAPGEF5	0	2.75343	0.908	0.09	0	3
CAPN3	0	2.74183	0.881	0.024	0	3
LAMP2	0	2.73619	0.973	0.525	0	3
FAM107B	0	2.7291	0.963	0.341	0	3
CAMK2N1	0	2.6987	0.968	0.471	0	3
PLEKHH1	0	2.66375	0.914	0.092	0	3
AATK	0	2.65665	0.931	0.127	0	3
CARNS1	0	2.647	0.876	0.013	0	3
TPPP	0	2.62137	0.905	0.075	0	3
SLC44A1	0	2.58925	0.987	0.485	0	3
STMN1	0	2.57197	0.968	0.571	0	3
MAP7	0	2.56902	0.895	0.039	0	3
GPRC5B	0	2.54539	0.946	0.268	0	3
HHIP	0	2.5301	0.824	0.009	0	3
PIP4K2A	0	2.50682	0.939	0.291	0	3
APOD	0	2.49362	0.968	0.381	0	3
SLC12A2	0	2.49255	0.883	0.213	0	3
ST18	0	2.48732	0.862	0.006	0	3
KLK6	0	2.48246	0.84	0.006	0	3
AMER2	0	2.45985	0.981	0.452	0	3
ANK3	0	2.43251	0.919	0.269	0	3
PTPRD	0	2.41112	0.905	0.164	0	3
MYLK	0	2.40358	0.794	0.014	0	3
SORT1	0	2.38723	0.935	0.264	0	3
RHOU	0	2.34521	0.879	0.19	0	3
PRR18	0	2.30542	0.865	0.019	0	3
QDPR	0	2.30527	0.869	0.375	0	3
FGFR2	0	2.29853	0.839	0.019	0	3
SECISBP2L	0	2.26489	0.912	0.338	0	3
FEZ1	0	2.25867	0.943	0.414	0	3
ENDOD1	0	2.25568	0.848	0.114	0	3
RNASE1	0	2.23124	0.936	0.154	0	3
NECAB1	0	2.22362	0.799	0.011	0	3
EFHD1	0	2.21341	0.829	0.05	0	3
PEX5L	0	2.20499	0.836	0.073	0	3
SOX2-OT	0	2.19379	0.979	0.554	0	3
EVI2A	0	2.19254	0.901	0.245	0	3
CD9	0	2.1866	0.928	0.319	0	3
TTYH2	0	2.18464	0.842	0.097	0	3
ELOVL1	0	2.17229	0.84	0.119	0	3
TRIM2	0	2.1687	0.918	0.344	0	3
PLEKHB1	0	2.16722	0.879	0.229	0	3
DPYSL2	0	2.16208	0.972	0.764	0	3
HAPLN2	0	2.16143	0.722	0.047	0	3
TUBA1A	0	2.15618	0.996	0.741	0	3
GSN	0	2.15047	0.948	0.36	0	3
NDRG1	0	2.14723	0.866	0.141	0	3
SEPTIN7	0	2.13131	0.985	0.798	0	3
UGT8	0	2.12668	0.916	0.384	0	3
LANCL1	0	2.12405	0.853	0.198	0	3
GLTP	0	2.12246	0.888	0.268	0	3
SLCO1A2	0	2.11796	0.834	0.036	0	3
OSBPL1A	0	2.06008	0.889	0.26	0	3
FRYL	0	2.04663	0.902	0.31	0	3
CA2	0	2.03929	0.756	0.023	0	3
SELENOW	0	2.03095	0.966	0.666	0	3
ATP8A1	0	2.02892	0.879	0.252	0	3
SLAIN1	0	2.02669	0.94	0.441	0	3
LARP6	0	2.02632	0.814	0.079	0	3
TMEM63A	0	2.01247	0.79	0.046	0	3
ABCA8	0	2.00086	0.76	0.006	0	3
ARHGAP21	0	1.99923	0.951	0.546	0	3
GLUL	0	1.99062	0.98	0.751	0	3
MTUS1	0	1.98644	0.882	0.243	0	3
SRCIN1	0	1.97124	0.76	0.06	0	3
PAQR8	0	1.96917	0.814	0.097	0	3
RTN4	0	1.96809	0.976	0.838	0	3
PDE1C	0	1.96197	0.746	0.006	0	3
SCD	0	1.95854	0.96	0.561	0	3
ANKS1B	0	1.95192	0.857	0.211	0	3
VWA1	0	1.94441	0.784	0.014	0	3
SEMA3B	0	1.93418	0.779	0.072	0	3
SPOCK1	0	1.89406	0.766	0.089	0	3
CERCAM	0	1.89048	0.761	0.118	0	3
MBNL2	0	1.88299	0.878	0.302	0	3
ZFYVE16	0	1.8804	0.936	0.528	0	3
MAN2A1	0	1.8692	0.787	0.125	0	3
AC018647.1	0	1.86657	0.702	0.028	0	3
SOX10	0	1.86308	0.755	0.014	0	3
ADIPOR2	0	1.85941	0.832	0.182	0	3
BOK	0	1.85924	0.771	0.006	0	3
SHTN1	0	1.85699	0.943	0.519	0	3
JAM3	0	1.84913	0.823	0.166	0	3
GJB1	0	1.84805	0.703	0.003	0	3
PRUNE2	0	1.84573	0.83	0.206	0	3
SLC48A1	0	1.84106	0.828	0.181	0	3
PLPP2	0	1.83996	0.744	0.01	0	3
BACE1	0	1.83676	0.817	0.313	0	3
PXK	0	1.8288	0.816	0.222	0	3
TPPP3	0	1.81805	0.696	0.037	0	3
SERPINI1	0	1.81705	0.68	0.024	0	3
SUN2	0	1.81333	0.8	0.172	0	3
CLMN	0	1.80839	0.736	0.016	0	3
LGI3	0	1.80051	0.75	0.068	0	3
MYRF	0	1.79732	0.807	0.138	0	3
SYNJ2	0	1.79626	0.72	0.008	0	3
KCNMB4	0	1.79216	0.799	0.164	0	3
TMEM125	0	1.78669	0.739	0.019	0	3
GAS7	0	1.78489	0.753	0.079	0	3
DPYSL5	0	1.78154	0.661	0.023	0	3
NFASC	0	1.76734	0.835	0.242	0	3
CNTNAP4	0	1.76667	0.713	0.007	0	3
C1orf122	0	1.75946	0.887	0.476	0	3
CDK18	0	1.73532	0.702	0.053	0	3
NACAD	0	1.72771	0.74	0.09	0	3
CHADL	0	1.72523	0.75	0.175	0	3
ERBB3	0	1.71991	0.783	0.132	0	3
CDKN1C	0	1.70903	0.87	0.351	0	3
LIMCH1	0	1.70801	0.813	0.17	0	3
TOP2A	0	2.67763	0.617	0.009	0	4
CENPF	0	2.58232	0.537	0.023	0	4
H2AFZ	2.47884e-115	2.40469	0.986	0.689	6.32921e-111	4
MKI67	0	2.29816	0.495	0.003	0	4
HMGB2	3.49846e-115	2.29594	0.874	0.289	8.93263e-111	4
TYMS	0	2.25124	0.836	0.033	0	4
TUBB	3.76598e-89	2.08504	0.967	0.615	9.61567e-85	4
HIST1H4C	1.47635e-55	2.07266	0.967	0.777	3.76956e-51	4
HMGN2	3.21668e-89	2.02931	0.972	0.748	8.21316e-85	4
TUBA1B	1.63641e-81	1.94809	0.995	0.879	4.17825e-77	4
NUSAP1	0	1.91328	0.463	0.015	0	4
PCNA	2.96342e-173	1.77782	0.822	0.172	7.56649e-169	4
SMC2	5.79415e-133	1.67329	0.86	0.242	1.47942e-128	4
CENPU	0	1.67319	0.762	0.02	0	4
MCM7	3.30165e-167	1.63264	0.78	0.158	8.4301e-163	4
PCLAF	0	1.62335	0.612	0.01	0	4
HELLS	7.43617e-241	1.5974	0.794	0.11	1.89868e-236	4
STMN1	4.16381e-81	1.58696	0.967	0.586	1.06315e-76	4
PTTG1	4.19822e-175	1.57361	0.383	0.031	1.07193e-170	4
TPX2	0	1.55869	0.481	0.008	0	4
HMGB1	1.67746e-97	1.55608	0.995	0.965	4.28305e-93	4
DHFR	6.40374e-165	1.54758	0.78	0.156	1.63507e-160	4
PBK	0	1.50481	0.509	0.002	0	4
GAS1	6.75541e-86	1.49005	0.547	0.121	1.72486e-81	4
CCND2	2.11956e-46	1.48167	0.879	0.523	5.41188e-42	4
HIST1H3D	8.85612e-53	1.45413	0.379	0.086	2.26123e-48	4
RAD51AP1	0	1.41677	0.659	0.025	0	4
CKB	5.62845e-52	1.39675	0.944	0.721	1.43711e-47	4
PRC1	0	1.38897	0.528	0.02	0	4
MAD2L1	0	1.36569	0.692	0.05	0	4
SYNE2	1.43866e-73	1.35839	0.766	0.283	3.67333e-69	4
HMMR	4.75382e-265	1.34622	0.35	0.016	1.21379e-260	4
CENPK	0	1.34531	0.668	0.013	0	4
TMPO	4.51978e-72	1.33056	0.864	0.408	1.15404e-67	4
ASPM	0	1.32934	0.313	0.003	0	4
ATAD2	3.05681e-197	1.32552	0.64	0.079	7.80496e-193	4
SMC4	2.90003e-166	1.32465	0.612	0.083	7.40465e-162	4
UBE2C	0	1.3226	0.444	0.003	0	4
CKAP2	1.0674e-64	1.31119	0.645	0.213	2.7254e-60	4
ORC6	0	1.28921	0.668	0.05	0	4
BRCA2	0	1.27521	0.593	0.038	0	4
UBE2T	2.62377e-300	1.26589	0.631	0.051	6.69927e-296	4
FEN1	2.097e-201	1.26068	0.715	0.101	5.35428e-197	4
BIRC5	0	1.24681	0.463	0.003	0	4
PSIP1	6.88217e-59	1.23927	0.925	0.613	1.75722e-54	4
MCM4	9.99471e-188	1.23465	0.72	0.109	2.55195e-183	4
SOX11	4.06244e-47	1.22963	0.836	0.423	1.03726e-42	4
FAM111B	0	1.2114	0.556	0.002	0	4
ZWINT	0	1.18721	0.673	0.032	0	4
CDK1	0	1.17993	0.481	0.01	0	4
INSM1	1.69794e-92	1.17826	0.514	0.1	4.33535e-88	4
DUT	1.05112e-51	1.17578	0.827	0.467	2.68384e-47	4
HIST1H3B	0	1.17231	0.299	0.004	0	4
NUCB2	5.87685e-42	1.16987	0.734	0.341	1.50053e-37	4
HES6	2.51371e-45	1.16406	0.907	0.604	6.41825e-41	4
CENPH	0	1.15413	0.645	0.04	0	4
GINS2	0	1.14534	0.617	0.017	0	4
ZEB1	3.69405e-51	1.14483	0.85	0.442	9.43203e-47	4
NASP	9.87327e-54	1.12745	0.893	0.544	2.52094e-49	4
RRM2	0	1.12007	0.421	0.003	0	4
NFIB	2.43998e-47	1.11966	0.874	0.524	6.23001e-43	4
UBE2S	7.0485e-36	1.11273	0.738	0.395	1.79969e-31	4
DEK	5.16817e-54	1.11234	0.93	0.653	1.31959e-49	4
BRCA1	0	1.10843	0.617	0.045	0	4
RTKN2	9.35914e-272	1.10762	0.467	0.029	2.38967e-267	4
CHEK1	0	1.10448	0.645	0.015	0	4
SMC3	1.20916e-48	1.09054	0.869	0.557	3.08734e-44	4
CARHSP1	4.82725e-74	1.07946	0.724	0.244	1.23254e-69	4
HIST1H1C	1.47838e-23	1.07172	0.598	0.297	3.77475e-19	4
PTN	3.26711e-45	1.06776	0.893	0.548	8.34192e-41	4
CKS2	7.80391e-73	1.06739	0.579	0.147	1.99257e-68	4
MAP1B	6.59273e-30	1.06546	0.869	0.537	1.68332e-25	4
EZH2	4.45163e-154	1.06544	0.64	0.101	1.13664e-149	4
DNMT1	1.10019e-65	1.06499	0.794	0.325	2.80912e-61	4
ARL6IP1	3.73711e-16	1.06409	0.902	0.797	9.54196e-12	4
KIF11	0	1.06382	0.435	0.013	0	4
TMSB15A	1.03266e-277	1.06102	0.636	0.055	2.63669e-273	4
RANBP1	1.43034e-53	1.03781	0.893	0.565	3.65207e-49	4
NUCKS1	2.53567e-53	1.02885	0.991	0.86	6.47433e-49	4
TUBB4B	3.86185e-27	1.02508	0.813	0.491	9.86045e-23	4
RRM1	1.83006e-111	1.02272	0.664	0.145	4.6727e-107	4
MCM3	6.42271e-162	1.02081	0.617	0.088	1.63991e-157	4
ATAD5	5.59876e-204	1.01343	0.617	0.07	1.42953e-199	4
ESCO2	0	1.01023	0.393	0.004	0	4
GAPDH	5.40438e-54	1.00787	1	0.946	1.3799e-49	4
BARD1	1.40936e-93	1.00235	0.598	0.132	3.59852e-89	4
CLSPN	0	0.999268	0.528	0.011	0	4
E2F1	0	0.994043	0.542	0.012	0	4
HMGB3	4.62983e-75	0.992736	0.659	0.195	1.18214e-70	4
DNAJC9	1.28173e-146	0.990581	0.673	0.114	3.27264e-142	4
BEST3	1.99483e-77	0.98298	0.729	0.218	5.0934e-73	4
DTYMK	4.33908e-76	0.980403	0.654	0.194	1.1079e-71	4
HNRNPAB	2.00616e-44	0.976377	0.902	0.577	5.12234e-40	4
NOVA1	1.91479e-34	0.975172	0.888	0.578	4.88905e-30	4
H2AFV	9.86682e-48	0.972063	0.897	0.538	2.5193e-43	4
LMNB1	2.3938e-173	0.964995	0.607	0.08	6.11209e-169	4
CBX5	1.54879e-48	0.962922	0.949	0.584	3.95453e-44	4
GTSE1	0	0.959201	0.332	0.006	0	4
H2AFX	2.16019e-53	0.956855	0.668	0.245	5.5156e-49	4
SNRPB	9.18166e-52	0.953162	0.893	0.53	2.34435e-47	4
TMEM106C	1.43331e-204	0.937902	0.654	0.079	3.65968e-200	4
RFC4	3.70422e-133	0.937516	0.579	0.092	9.45799e-129	4
TFDP2	2.67719e-52	0.936866	0.813	0.38	6.83566e-48	4
MMS22L	4.02623e-173	0.929289	0.495	0.053	1.02802e-168	4
KNL1	0	0.916393	0.313	0.004	0	4
SKA2	4.32894e-62	0.910033	0.79	0.311	1.10531e-57	4
CDKN3	0	0.908227	0.332	0.009	0	4
CKS1B	8.15742e-62	0.905782	0.584	0.167	2.08283e-57	4
TK1	0	0.904755	0.407	0.004	0	4
DTL	0	0.902999	0.505	0.002	0	4
NT5DC2	3.20989e-87	0.901894	0.678	0.181	8.19581e-83	4
TCF4	3.08055e-29	0.899873	0.893	0.727	7.86556e-25	4
RPA3	2.11791e-92	0.899112	0.668	0.163	5.40765e-88	4
SOX2	1.91854e-30	0.896696	0.874	0.575	4.8986e-26	4
C21orf58	8.94358e-237	0.893816	0.528	0.044	2.28356e-232	4
MYBL1	7.0759e-239	0.892844	0.402	0.024	1.80669e-234	4
CENPX	1.17357e-48	0.891596	0.757	0.348	2.99647e-44	4
HIRIP3	9.69917e-77	0.889545	0.701	0.208	2.47649e-72	4
PHGDH	8.45798e-40	0.888674	0.724	0.335	2.15958e-35	4
SCG2	1.19595e-31	0.886745	0.556	0.238	3.05361e-27	4
SUPT16H	9.01357e-45	0.882668	0.85	0.477	2.30144e-40	4
KIF22	1.5578e-67	0.878447	0.673	0.208	3.97752e-63	4
RAD21	3.83662e-34	0.877634	0.893	0.587	9.79605e-30	4
KIF20B	1.8128e-78	0.875383	0.509	0.106	4.62862e-74	4
MCM5	8.20062e-100	0.873316	0.589	0.118	2.09386e-95	4
NUDT1	1.16401e-54	0.872818	0.776	0.337	2.97206e-50	4
BEX1	4.79891e-34	0.871381	0.874	0.54	1.22531e-29	4
PGAP1	1.68615e-42	0.870131	0.673	0.284	4.30524e-38	4
PKIA	8.84081e-49	0.866327	0.734	0.315	2.25732e-44	4
LSM4	5.35784e-49	0.865819	0.827	0.442	1.36802e-44	4
CCDC34	6.91893e-149	0.864041	0.495	0.06	1.76661e-144	4
CCNE2	7.72286e-140	0.86066	0.519	0.07	1.97188e-135	4
MAZ	3.00485e-37	0.860304	0.729	0.381	7.67228e-33	4
RAN	4.61284e-47	0.857682	0.949	0.702	1.1778e-42	4
NCAPG	0	0.852625	0.407	0.003	0	4
RNASEH2B	1.18976e-46	0.848489	0.71	0.303	3.03781e-42	4
FBXO5	7.96051e-96	0.845393	0.467	0.081	2.03256e-91	4
H1FX	6.07906e-29	0.844245	0.855	0.566	1.55217e-24	4
OLFM1	9.29417e-48	0.842752	0.752	0.306	2.37308e-43	4
GNG4	2.06576e-54	0.840968	0.687	0.26	5.2745e-50	4
H3F3A	4.77059e-57	0.835987	1	0.962	1.21807e-52	4
CENPM	0	0.831709	0.509	0.017	0	4
BUB3	1.1891e-36	0.830219	0.771	0.438	3.03614e-32	4
CAMK2N2	4.57628e-48	0.827943	0.645	0.238	1.16846e-43	4
ZNF704	2.17627e-57	0.827172	0.72	0.265	5.55667e-53	4
NSD2	1.54661e-61	0.824839	0.678	0.229	3.94897e-57	4
CD24	2.15847e-37	0.823809	0.794	0.392	5.51122e-33	4
ECT2	4.87155e-169	0.821543	0.355	0.027	1.24385e-164	4
EGFR	4.35904e-32	0.820449	0.743	0.385	1.11299e-27	4
RHEB	3.74526e-29	0.812934	0.804	0.508	9.56277e-25	4
LINC00632	1.81525e-29	0.809004	0.888	0.56	4.63487e-25	4
CLDN5	0	5.85981	0.747	0.011	0	5
IFI27	0	5.14214	0.747	0.027	0	5
IGFBP7	0	4.83124	0.896	0.076	0	5
ITM2A	0	4.49969	0.692	0.012	0	5
MT1E	0	4.35164	0.742	0.046	0	5
RGS5	0	4.2528	0.626	0.018	0	5
CAVIN2	0	4.15595	0.72	0.003	0	5
EPAS1	0	3.93714	0.802	0.017	0	5
MFSD2A	1.21766e-276	3.69417	0.67	0.058	3.10904e-272	5
APOLD1	0	3.59848	0.753	0.034	0	5
MT2A	3.51708e-68	3.56637	0.874	0.589	8.98016e-64	5
ADIRF	0	3.50348	0.676	0.017	0	5
DCN	0	3.38805	0.478	0.003	0	5
ABCG2	0	3.37799	0.637	0.032	0	5
TIMP3	1.73502e-211	3.37728	0.808	0.12	4.43002e-207	5
FN1	0	3.33592	0.681	0.038	0	5
GNG11	0	3.3026	0.714	0.005	0	5
NDUFA4L2	2.32258e-272	3.27634	0.544	0.036	5.93025e-268	5
IFITM3	3.89133e-157	3.2585	0.83	0.183	9.93574e-153	5
FLT1	0	3.23018	0.599	0.013	0	5
EDN1	0	3.22303	0.434	0.019	0	5
CCN2	1.05854e-299	3.20417	0.56	0.035	2.70277e-295	5
ATP1A2	1.61498e-135	3.19592	0.505	0.064	4.12352e-131	5
VIM	4.89208e-204	3.17613	0.885	0.149	1.24909e-199	5
HIGD1B	0	3.15566	0.489	0.001	0	5
CA4	0	3.10224	0.654	0.001	0	5
SLC38A5	0	3.06999	0.643	0.01	0	5
IGFBP3	0	3.05694	0.478	0.002	0	5
SRARP	0	3.01759	0.604	0.001	0	5
SLC2A1	0	3.00284	0.615	0.037	0	5
NET1	1.30289e-108	2.73132	0.599	0.119	3.32667e-104	5
SPARCL1	1.62657e-112	2.72595	0.896	0.298	4.15313e-108	5
BSG	3.84008e-48	2.70338	0.753	0.538	9.80487e-44	5
ITIH5	0	2.67583	0.588	0.006	0	5
MT1M	0	2.66504	0.544	0.028	0	5
SLC39A10	2.0566e-48	2.64979	0.621	0.282	5.25112e-44	5
TACC1	5.45418e-64	2.61907	0.786	0.451	1.39262e-59	5
SLC16A1	2.54168e-66	2.61771	0.582	0.178	6.48968e-62	5
SLC7A5	1.17488e-96	2.61599	0.632	0.152	2.99983e-92	5
COBLL1	0	2.6088	0.632	0.003	0	5
ABCB1	0	2.5699	0.577	0.001	0	5
LHFPL6	0	2.54101	0.643	0.035	0	5
DOCK9	1.07788e-245	2.52259	0.577	0.046	2.75214e-241	5
CALD1	2.49729e-26	2.50683	0.577	0.364	6.37634e-22	5
ABLIM1	1.09671e-106	2.46674	0.582	0.113	2.80023e-102	5
CD320	8.3837e-47	2.46436	0.538	0.204	2.14061e-42	5
PTPRB	0	2.46247	0.56	0.002	0	5
TPM1	6.24905e-97	2.45781	0.731	0.217	1.59557e-92	5
AL732437.3	0	2.45226	0.434	0	0	5
NOSTRIN	0	2.41595	0.582	0.007	0	5
ARHGAP29	0	2.41173	0.615	0.001	0	5
SPARC	1.07937e-71	2.40747	0.769	0.311	2.75596e-67	5
MTUS1	5.54638e-61	2.33105	0.67	0.269	1.41616e-56	5
AKAP12	5.12319e-102	2.31227	0.527	0.095	1.3081e-97	5
HYAL2	2.4802e-58	2.31077	0.566	0.187	6.33269e-54	5
BGN	0	2.30519	0.357	0.002	0	5
SLC9A3R2	3.00748e-96	2.30097	0.538	0.105	7.67899e-92	5
TIMP1	4.57914e-55	2.24593	0.302	0.051	1.16919e-50	5
ADGRF5	0	2.23303	0.571	0.001	0	5
MUSTN1	0	2.21439	0.368	0.005	0	5
AHNAK	8.48315e-168	2.20684	0.571	0.066	2.166e-163	5
ESYT2	5.10454e-69	2.19847	0.522	0.133	1.30334e-64	5
EGFL7	1.78612e-303	2.1903	0.538	0.031	4.56051e-299	5
TPM2	1.09322e-176	2.18889	0.374	0.026	2.79132e-172	5
RGCC	1.00127e-38	2.18836	0.758	0.529	2.55655e-34	5
ESAM	0	2.16535	0.555	0.003	0	5
GGT5	0	2.15886	0.549	0.002	0	5
RAMP2	1.21027e-64	2.15834	0.555	0.165	3.09019e-60	5
CAV1	0	2.15438	0.5	0.015	0	5
PODXL	3.09583e-132	2.14917	0.511	0.069	7.90459e-128	5
SORBS2	1.25672e-204	2.14751	0.505	0.042	3.20878e-200	5
PPFIBP1	6.83868e-81	2.13627	0.56	0.135	1.74612e-76	5
VWF	0	2.13249	0.44	0.003	0	5
JCAD	4.01902e-143	2.10955	0.5	0.06	1.02618e-138	5
TMEM204	0	2.10552	0.566	0.006	0	5
SPTBN1	4.11351e-42	2.06938	0.709	0.458	1.0503e-37	5
TSC22D1	1.05168e-49	2.03109	0.879	0.643	2.68526e-45	5
MYL12A	1.48023e-56	2.01683	0.687	0.295	3.77947e-52	5
ITGA1	0	2.00773	0.489	0.005	0	5
TAGLN2	9.0994e-100	1.99016	0.61	0.132	2.32335e-95	5
ISG15	2.91208e-35	1.98019	0.5	0.201	7.4354e-31	5
TMSB10	6.08157e-53	1.96862	0.929	0.856	1.55281e-48	5
TIE1	0	1.96824	0.495	0.004	0	5
S100A16	9.27217e-195	1.96077	0.516	0.046	2.36746e-190	5
HLA-A	8.21542e-48	1.9572	0.835	0.694	2.09764e-43	5
SLCO1A2	4.63235e-114	1.95446	0.495	0.07	1.18278e-109	5
IFI6	5.56529e-48	1.92009	0.527	0.183	1.42098e-43	5
HLA-C	7.04576e-51	1.90961	0.819	0.563	1.79899e-46	5
BTNL9	0	1.90302	0.412	0.001	0	5
ITGB1	1.1715e-42	1.89975	0.731	0.498	2.99119e-38	5
PDXK	1.29447e-37	1.89801	0.648	0.379	3.30516e-33	5
LY6E	6.39822e-40	1.88681	0.527	0.218	1.63366e-35	5
HLF	2.67234e-189	1.87727	0.527	0.051	6.82328e-185	5
LGALS1	7.28422e-27	1.87484	0.555	0.268	1.85988e-22	5
MYO1B	0	1.86904	0.341	0.002	0	5
HLA-E	3.74534e-46	1.84839	0.769	0.449	9.56297e-42	5
MYL9	0	1.84143	0.33	0.002	0	5
BST2	3.56906e-41	1.83555	0.615	0.287	9.11288e-37	5
SLC30A1	3.86085e-46	1.83392	0.489	0.156	9.8579e-42	5
A2M	2.40252e-48	1.82689	0.797	0.414	6.13436e-44	5
ATP10A	0	1.81388	0.429	0.001	0	5
IFI44L	7.20933e-52	1.81145	0.484	0.135	1.84076e-47	5
TIPARP	2.75424e-42	1.81066	0.555	0.214	7.0324e-38	5
UTRN	6.17131e-84	1.81031	0.544	0.117	1.57572e-79	5
COX7A1	0	1.80532	0.462	0.007	0	5
EMP2	5.62255e-239	1.78948	0.5	0.035	1.43561e-234	5
HEG1	4.36442e-211	1.78897	0.489	0.038	1.11437e-206	5
MGLL	1.10671e-56	1.77349	0.527	0.153	2.82575e-52	5
XAF1	3.05125e-76	1.77059	0.495	0.101	7.79076e-72	5
MT1F	1.96388e-247	1.76829	0.478	0.03	5.01436e-243	5
ADGRL4	0	1.76034	0.429	0	0	5
CSRP2	8.8843e-116	1.74109	0.538	0.081	2.26843e-111	5
DLC1	1.11045e-151	1.73283	0.473	0.049	2.8353e-147	5
CA2	3.09025e-92	1.72915	0.401	0.055	7.89034e-88	5
LEF1	0	1.71988	0.467	0.001	0	5
GRASP	6.93173e-40	1.71138	0.484	0.163	1.76988e-35	5
ITGA6	1.08869e-66	1.70845	0.473	0.109	2.77976e-62	5
LINC00472	8.59252e-21	1.70301	0.396	0.176	2.19393e-16	5
RERGL	0	1.69835	0.319	0.003	0	5
TBX3	0	1.68585	0.407	0.001	0	5
HLA-B	1.383e-42	1.66939	0.846	0.668	3.53122e-38	5
NOTCH3	0	1.66818	0.28	0.004	0	5
DEPP1	0	1.66783	0.335	0.008	0	5
PTN	0.00301889	1.65928	0.522	0.553	1	5
STOM	2.14073e-47	1.65854	0.571	0.213	5.46592e-43	5
SYNE2	1.80443e-32	1.65787	0.571	0.286	4.60726e-28	5
TJP1	2.33825e-43	1.65772	0.637	0.308	5.97025e-39	5
ICAM2	4.64575e-167	1.65512	0.379	0.028	1.1862e-162	5
COLEC12	4.67815e-181	1.64458	0.291	0.015	1.19447e-176	5
UACA	2.84205e-104	1.63913	0.44	0.061	7.2566e-100	5
SPOCK2	1.94733e-40	1.62612	0.484	0.172	4.97212e-36	5
KDR	0	1.62085	0.401	0.002	0	5
B2M	2.91032e-57	1.61505	0.967	0.897	7.43092e-53	5
LIFR	7.27314e-30	1.61341	0.533	0.249	1.85705e-25	5
PDCD4	4.76769e-18	1.61022	0.544	0.396	1.21733e-13	5
WWTR1	1.14541e-195	1.60664	0.423	0.03	2.92459e-191	5
SLC3A2	4.97002e-23	1.60419	0.621	0.481	1.269e-18	5
RBP1	8.95738e-202	1.59014	0.374	0.022	2.28709e-197	5
KANK3	9.48449e-219	1.58656	0.385	0.022	2.42167e-214	5
PMAIP1	2.79706e-31	1.57634	0.434	0.155	7.14174e-27	5
HES1	2.4996e-21	1.57362	0.434	0.194	6.38223e-17	5
CLEC14A	0	1.57341	0.401	0.011	0	5
VAMP5	8.52775e-65	1.57002	0.489	0.119	2.17739e-60	5
CAV2	0	1.56461	0.44	0.004	0	5
TESC	6.30611e-74	1.56164	0.269	0.031	1.61014e-69	5
S100A10	4.62748e-78	1.55818	0.489	0.095	1.18154e-73	5
TGM2	0	1.55753	0.407	0	0	5
HOPX	2.96917e-53	1.55559	0.385	0.082	7.58119e-49	5
TPM4	7.34772e-27	1.54575	0.577	0.339	1.87609e-22	5
LEPR	0	1.54566	0.352	0.008	0	5
CCL5	0	4.70397	0.85	0.026	0	6
IL7R	0	3.81679	0.667	0.002	0	6
S100A4	0	3.36902	0.863	0.034	0	6
IL32	0	3.36214	0.804	0.007	0	6
CD69	1.09843e-163	3.34448	0.863	0.148	2.80463e-159	6
CD52	0	3.09915	0.85	0.005	0	6
NKG7	0	3.03265	0.569	0.004	0	6
GZMK	0	2.97808	0.588	0	0	6
CD2	0	2.97146	0.797	0.001	0	6
DUSP2	2.76634e-140	2.88715	0.732	0.114	7.06329e-136	6
ANXA1	0	2.88539	0.647	0.022	0	6
GZMA	0	2.84698	0.699	0	0	6
CD3D	0	2.84082	0.83	0	0	6
TRBC2	0	2.67809	0.667	0.001	0	6
BTG1	2.55584e-84	2.63476	0.987	0.805	6.52583e-80	6
CD3E	0	2.53883	0.765	0	0	6
HLA-A	8.57843e-94	2.53206	1	0.693	2.19033e-89	6
IFNG	0	2.48524	0.379	0	0	6
ETS1	7.60934e-105	2.45321	0.784	0.203	1.94289e-100	6
KLRD1	0	2.44455	0.386	0.001	0	6
CD3G	0	2.44351	0.745	0	0	6
HLA-B	1.49559e-92	2.42648	1	0.667	3.81869e-88	6
CYTIP	1.4069e-231	2.42226	0.771	0.08	3.59225e-227	6
B2M	4.57241e-93	2.39282	1	0.897	1.16747e-88	6
TRBC1	0	2.34774	0.536	0	0	6
CRIP1	0	2.30704	0.614	0.014	0	6
TXNIP	1.47995e-68	2.2969	0.987	0.819	3.77875e-64	6
CST7	0	2.27787	0.595	0.002	0	6
CXCR4	4.50111e-82	2.27486	0.941	0.351	1.14927e-77	6
CD48	0	2.1239	0.732	0.038	0	6
AREG	3.19463e-147	2.12144	0.281	0.014	8.15686e-143	6
TRAC	0	2.11958	0.608	0.001	0	6
MYL12A	3.41052e-85	2.09626	0.863	0.294	8.70807e-81	6
HLA-F	1.21915e-185	2.08673	0.739	0.092	3.11284e-181	6
ISG20	0	2.0849	0.641	0.024	0	6
PTPRC	1.17057e-90	2.0586	0.948	0.339	2.98882e-86	6
GZMH	0	2.04969	0.471	0	0	6
TUBA4A	0	2.04016	0.614	0.015	0	6
RUNX3	3.50234e-277	2.03663	0.686	0.05	8.94253e-273	6
CD8A	0	2.02276	0.438	0	0	6
HLA-C	1.34053e-83	2.02064	0.993	0.562	3.42278e-79	6
VIM	1.3278e-113	1.93024	0.778	0.151	3.39028e-109	6
SYTL3	1.01478e-155	1.91567	0.627	0.075	2.59103e-151	6
CD44	1.83356e-164	1.91114	0.588	0.061	4.68162e-160	6
BCL11B	1.55385e-146	1.9073	0.667	0.093	3.96745e-142	6
LCP1	1.56424e-82	1.88919	0.725	0.19	3.99398e-78	6
RESF1	8.596e-63	1.88161	0.758	0.289	2.19482e-58	6
TSC22D3	6.34223e-52	1.87788	0.902	0.566	1.61936e-47	6
ACAP1	0	1.86209	0.569	0.01	0	6
CTSW	0	1.84175	0.49	0.004	0	6
CD7	3.37752e-169	1.84171	0.529	0.048	8.62381e-165	6
JUNB	9.11254e-42	1.82539	0.935	0.689	2.32671e-37	6
CEMIP2	6.90847e-95	1.82356	0.575	0.102	1.76394e-90	6
S100A10	3.12049e-113	1.79891	0.614	0.094	7.96754e-109	6
S100A6	4.42916e-70	1.79539	0.81	0.306	1.1309e-65	6
TNFAIP3	9.8147e-57	1.78515	0.693	0.213	2.50599e-52	6
HSPA1B	8.73457e-22	1.77486	0.673	0.415	2.2302e-17	6
SRSF7	3.58109e-44	1.7604	0.882	0.733	9.14359e-40	6
PPP2R5C	1.05681e-44	1.75678	0.732	0.379	2.69836e-40	6
CD247	0	1.75376	0.477	0.001	0	6
ZFP36L2	8.82816e-45	1.74884	0.941	0.755	2.25409e-40	6
STK4	1.553e-49	1.72548	0.791	0.429	3.96527e-45	6
KLRB1	0	1.71932	0.255	0	0	6
KLRK1	3.76377e-185	1.71813	0.444	0.03	9.61004e-181	6
HCST	4.49082e-70	1.71315	0.824	0.261	1.14664e-65	6
GIMAP7	7.13839e-173	1.712	0.536	0.047	1.82264e-168	6
PLAAT4	7.97086e-72	1.69737	0.614	0.152	2.0352e-67	6
GZMM	0	1.69493	0.471	0.002	0	6
PARP8	9.48162e-68	1.67428	0.595	0.153	2.42094e-63	6
RPS27	3.24383e-82	1.67124	0.993	0.983	8.28246e-78	6
CLEC2D	1.80395e-102	1.60655	0.497	0.069	4.60602e-98	6
EMB	2.20908e-112	1.60266	0.588	0.089	5.64043e-108	6
SH3BGRL3	1.70063e-49	1.58466	0.882	0.582	4.34222e-45	6
STK17B	4.36315e-51	1.57263	0.627	0.211	1.11404e-46	6
CD8B	0	1.56998	0.359	0	0	6
ARL4C	4.67113e-40	1.55804	0.627	0.251	1.19268e-35	6
SOCS1	1.15722e-62	1.55191	0.523	0.12	2.95473e-58	6
OXNAD1	9.9726e-104	1.54992	0.477	0.063	2.5463e-99	6
RAC2	1.67472e-144	1.52389	0.536	0.058	4.27607e-140	6
GMFG	5.71084e-61	1.50594	0.771	0.264	1.45815e-56	6
IL2RG	0	1.50478	0.477	0.015	0	6
ARHGDIB	2.0759e-60	1.49349	0.869	0.328	5.3004e-56	6
STK17A	8.58711e-46	1.48534	0.601	0.214	2.19255e-41	6
RPS15A	6.94178e-78	1.47277	0.993	0.97	1.77244e-73	6
AHNAK	3.16147e-81	1.46977	0.451	0.068	8.07218e-77	6
CORO1A	1.50775e-57	1.46865	0.739	0.256	3.84973e-53	6
RPS29	1.14433e-76	1.46737	0.993	0.973	2.92182e-72	6
LIME1	1.47978e-188	1.46607	0.484	0.035	3.77832e-184	6
IKZF3	0	1.45905	0.399	0.001	0	6
CYTOR	1.83237e-286	1.4562	0.444	0.018	4.67859e-282	6
MYH9	6.65087e-41	1.45468	0.588	0.217	1.69817e-36	6
LTB	1.27635e-230	1.43718	0.353	0.014	3.25889e-226	6
CLEC2B	1.20276e-59	1.43252	0.601	0.162	3.07101e-55	6
PTGER4	1.77357e-74	1.42645	0.464	0.078	4.52846e-70	6
SKAP1	0	1.40508	0.431	0	0	6
LCK	0	1.40037	0.438	0	0	6
RPL28	4.62408e-72	1.36591	0.993	0.977	1.18067e-67	6
AKNA	2.4229e-38	1.3616	0.523	0.182	6.18639e-34	6
IQGAP1	1.1408e-50	1.35751	0.529	0.143	2.91279e-46	6
HLA-E	1.78918e-53	1.34874	0.98	0.447	4.5683e-49	6
SLC2A3	1.11658e-47	1.3378	0.438	0.103	2.85097e-43	6
CNOT6L	7.87772e-22	1.33614	0.569	0.331	2.01142e-17	6
TMSB10	8.82178e-44	1.33052	0.993	0.856	2.25247e-39	6
ITM2A	0	1.32491	0.497	0.015	0	6
EMP3	6.39787e-95	1.32054	0.405	0.048	1.63357e-90	6
GPR171	0	1.31638	0.333	0.006	0	6
RPS3	1.62101e-72	1.30951	1	0.971	4.13894e-68	6
LINC01871	0	1.3086	0.268	0	0	6
CD96	0	1.30735	0.307	0.001	0	6
PSMB9	1.17646e-60	1.30474	0.542	0.132	3.00387e-56	6
IKZF1	7.31601e-44	1.29706	0.641	0.223	1.868e-39	6
IFITM2	8.08487e-35	1.29486	0.575	0.213	2.06431e-30	6
DNAJB1	2.11866e-16	1.28798	0.817	0.731	5.40956e-12	6
TSPYL2	5.82222e-13	1.28733	0.484	0.315	1.48659e-08	6
CASP8	1.6693e-84	1.28609	0.418	0.057	4.26222e-80	6
LEPROTL1	5.55703e-24	1.28508	0.667	0.445	1.41888e-19	6
RPL23A	2.35356e-65	1.26301	0.993	0.958	6.00934e-61	6
ZNF331	1.99713e-12	1.25756	0.386	0.199	5.09928e-08	6
PCED1B-AS1	3.47873e-42	1.25269	0.569	0.187	8.88224e-38	6
FXYD5	4.6969e-32	1.25168	0.542	0.209	1.19926e-27	6
TBC1D10C	4.47431e-255	1.25096	0.307	0.009	1.14243e-250	6
PMAIP1	1.09416e-28	1.2426	0.458	0.156	2.79371e-24	6
RPS18	1.63537e-51	1.23781	0.993	0.966	4.17559e-47	6
ICAM3	0	1.22831	0.392	0.007	0	6
PRDM1	2.58323e-41	1.21626	0.529	0.158	6.59576e-37	6
AL499604.1	1.44362e-19	1.20967	0.523	0.262	3.68599e-15	6
TENT5C	1.15476e-265	1.20898	0.34	0.011	2.94845e-261	6
ID2	4.36173e-19	1.20748	0.765	0.588	1.11368e-14	6
ADGRE5	1.18906e-70	1.20678	0.379	0.055	3.03603e-66	6
CD27	0	1.20493	0.379	0.003	0	6
CREM	2.00076e-11	1.20375	0.484	0.33	5.10854e-07	6
TRAF3IP3	3.18534e-98	1.2004	0.359	0.036	8.13314e-94	6
IRF1	8.83947e-23	1.19743	0.412	0.163	2.25698e-18	6
HSPA1A	4.72573e-07	1.19423	0.667	0.589	0.0120662	6
TC2N	0	1.19198	0.327	0.001	0	6
ZFP36	4.43933e-33	1.19166	0.719	0.314	1.1335e-28	6
LSP1	9.90419e-57	1.19105	0.379	0.067	2.52884e-52	6
OCIAD2	0	1.19005	0.373	0.008	0	6
RPL41	6.68445e-73	1.18378	1	0.991	1.70674e-68	6
TNFAIP8	2.02042e-135	1.17718	0.359	0.026	5.15873e-131	6
RPS7	4.50149e-64	1.17623	0.993	0.96	1.14937e-59	6
ITK	0	1.17224	0.307	0	0	6
PFN1	1.99894e-34	1.164	0.876	0.771	5.1039e-30	6
SPOCK2	1.31177e-34	1.15878	0.497	0.173	3.34935e-30	6
BIRC3	7.78545e-67	1.15503	0.327	0.042	1.98786e-62	6
PTPN22	3.79645e-256	1.14754	0.346	0.012	9.69348e-252	6
ITGA4	8.6722e-273	1.13931	0.346	0.011	2.21427e-268	6
MDFIC	0	1.13489	0.333	0.006	0	6
HIST1H1D	1.61071e-34	1.13083	0.359	0.087	4.11263e-30	6
NIBAN1	1.37747e-78	1.13026	0.425	0.063	3.51709e-74	6

## Sheet: Table S2
TABLE S2. Details of cell type annotation by ScType. Related to Fig 1.
Reference genes used for ScType
Brain	Astrocytes	GFAP,SLC1A3,SLC1A2,GLUL,S100B,ALDH1L1,AQP4,IGFBP3,ATP13A4,CBS,SOX9,CD40,CD80,CD86,C5AR1
Brain	Cholinergic neurons	CHAT,SLC18A3,ACHE
Brain	Dopaminergic neurons	TH,SLC6A3,FOXA2,KCNJ6,NR4A2,LMX1B,DBH,SLC6A2,PPP1R1B
Brain	Endothelial cells	PECAM1,VWF,A2M,APOLD1,FLT1,TM4SF1,CD34,MCAM,ENG,PTPRC,VCAM1,CDH5
Brain	GABAergic neurons	SLC6A1,GABBR1,GABBR2,GAD2,GAD1,SLC32A1
Brain	Glutamatergic neurons	SLC17A7,SLC17A6,GRIN1,GRIN2B,GLS,GLUL,GRIN2A
Brain	Immature neurons	DCX,NEUROD1,TBR1,STMN1,NCAM1,TUBB3
Brain	Immune system cells	MS4A1,CCR6,CXCR3,CD4,IL2RA,ISG20,TNFRSF8
Brain	Mature neurons	RBFOX3,MAP2,SYP,DLG4,TUBB3,MAPT,INA,GAP43,NRP1
Brain	Microglial cells	P2RY12,ITGAM,CD40,PTPRC,CD68,AIF1,CX3CR1,TMEM119,ADGRE1,C1QA,NOS2,TNF,ISYNA1,CCL4,ADORA3,ADRB2,BHLHE41,BIN1,KLF2,NAV3,RHOB,SALL1,SIGLEC8,SLC1A3,SPRY1,TAL1
Brain	Myelinating Schwann cells	SOX10,EGR2,MBP,MPZ
Brain	Neural Progenitor cells	CSPG4,RNF5,EOMES,SOX2,SOX1,NES,PAX3,PAX6,OTX2,CNTNAP1,ASCL1,SMARCA4,MSI1,MSI2
Brain	Neural stem cells	SOX2,PROM1,NES,SOX9
Brain	Neuroblasts	NEUROD1,DCX,DLX2,PROX1,EOMES,TUBB3
Brain	Neuroepithelial cells	NES,SOX2,NOTCH1,HES1,HES3,CDH1,OCLN,SOX10
Brain	Non myelinating Schwann cells	SOX10,GAP43,NCAM1,NGFR
Brain	Oligodendrocyte precursor cells	LHFPL3,MEGF11,PCDH15,PDGFRA,CSPG4,RNF5
Brain	Oligodendrocytes	OLIG1,OLIG2,OLIG3,CLDN11,MBP,MOG,MAG,GALC,CNP,SOX10,FA2H,UGT8
Brain	Radial glial cells	VIM,NES,PAX6,HES1,HES5,GFAP,SLC1A3,FABP7,TNC,CDH2,SOX2
Brain	Schwann precursor cells	SOX10,GAP43,FABP7,MPZ,DHH,NGFR
Brain	Serotonergic neurons	TPH1,SLC6A4,FEV,HTR1A,HTR1B
Brain	Tanycytes	GPR50,COL23A1
CellType	cluster	type	scores	ncells
Microglial cells	0	Microglial cells	18635.1	7010
Dopaminergic neurons	0	Dopaminergic neurons	4207.15	7010
Endothelial cells	0	Endothelial cells	3069.95	7010
Glutamatergic neurons	0	Glutamatergic neurons	881.176	7010
Myelinating Schwann cells	0	Myelinating Schwann cells	127.277	7010
Immune system cells	0	Immune system cells	-116.169	7010
Cancer cells	0	Cancer cells	-633.523	7010
GABAergic neurons	0	GABAergic neurons	-2568.59	7010
Astrocytes	0	Astrocytes	-3415.34	7010
Non myelinating Schwann cells	0	Non myelinating Schwann cells	-3640.14	7010
Immature neurons	4	Immature neurons	342.495	214
Neuroblasts	4	Neuroblasts	221.418	214
Mature neurons	4	Mature neurons	190.554	214
Neural Progenitor cells	4	Neural Progenitor cells	169.519	214
Neural stem cells	4	Neural stem cells	144.645	214
Oligodendrocyte precursor cells	4	Oligodendrocyte precursor cells	126.325	214
Cancer stem cells	4	Cancer stem cells	118.878	214
GABAergic neurons1	4	GABAergic neurons	70.4485	214
Radial glial cells	4	Radial glial cells	68.7383	214
Neuroepithelial cells	4	Neuroepithelial cells	65.2887	214
Mature neurons1	1	Mature neurons	9771.74	6865
Cancer stem cells1	1	Cancer stem cells	7680.43	6865
Immature neurons1	1	Immature neurons	6792.33	6865
Neuroblasts1	1	Neuroblasts	6151.25	6865
Neural Progenitor cells1	1	Neural Progenitor cells	5772.35	6865
Oligodendrocyte precursor cells1	1	Oligodendrocyte precursor cells	5413.2	6865
Oligodendrocytes	1	Oligodendrocytes	5069.92	6865
Neural stem cells1	1	Neural stem cells	4106.27	6865
Schwann precursor cells	1	Schwann precursor cells	3730.57	6865
Radial glial cells1	1	Radial glial cells	3257.43	6865
Endothelial cells1	5	Endothelial cells	1451.69	182
Radial glial cells2	5	Radial glial cells	174.019	182
Astrocytes1	5	Astrocytes	102.478	182
Immune system cells1	5	Immune system cells	35.5684	182
Neuroepithelial cells1	5	Neuroepithelial cells	15.0627	182
Cancer cells1	5	Cancer cells	-16.2634	182
GABAergic neurons2	5	GABAergic neurons	-69.6672	182
Dopaminergic neurons1	5	Dopaminergic neurons	-70.6198	182
Myelinating Schwann cells1	5	Myelinating Schwann cells	-77.9428	182
Non myelinating Schwann cells1	5	Non myelinating Schwann cells	-78.3643	182
Oligodendrocytes1	3	Oligodendrocytes	6573.85	849
Myelinating Schwann cells2	3	Myelinating Schwann cells	2935.52	849
Glutamatergic neurons1	3	Glutamatergic neurons	1526.45	849
Non myelinating Schwann cells2	3	Non myelinating Schwann cells	1433.28	849
Schwann precursor cells1	3	Schwann precursor cells	1002.76	849
Astrocytes2	3	Astrocytes	853.918	849
Neuroepithelial cells2	3	Neuroepithelial cells	819.351	849
Immature neurons2	3	Immature neurons	349.362	849
Endothelial cells2	3	Endothelial cells	-14.1001	849
Neuroblasts2	3	Neuroblasts	-26.503	849
Radial glial cells3	2	Radial glial cells	3474.89	2414
Astrocytes3	2	Astrocytes	3323.01	2414
Neural stem cells2	2	Neural stem cells	2374.66	2414
Cancer cells2	2	Cancer cells	1756.41	2414
Neuroepithelial cells3	2	Neuroepithelial cells	1360.98	2414
Neural Progenitor cells2	2	Neural Progenitor cells	1321.2	2414
GABAergic neurons3	2	GABAergic neurons	993.977	2414
Cancer stem cells2	2	Cancer stem cells	990.815	2414
Glutamatergic neurons2	2	Glutamatergic neurons	869.774	2414
Mature neurons2	2	Mature neurons	564.541	2414
Immune system cells2	6	Immune system cells	1378.02	153
Cancer cells3	6	Cancer cells	474.719	153
Endothelial cells3	6	Endothelial cells	54.4073	153
Dopaminergic neurons2	6	Dopaminergic neurons	53.3827	153
Myelinating Schwann cells3	6	Myelinating Schwann cells	-33.4878	153
Radial glial cells4	6	Radial glial cells	-38.7053	153
Neuroblasts3	6	Neuroblasts	-39.5017	153
Microglial cells1	6	Microglial cells	-39.5547	153
Neural Progenitor cells3	6	Neural Progenitor cells	-40.6987	153
GABAergic neurons4	6	GABAergic neurons	-54.4202	153

## Sheet: Table S3
TABLE S3. Marker genes for the 13 cluster from the low grade patients. Related to Fig 2.
gene	p_val	avg_log2FC	pct.1	pct.2	p_val_adj	cluster
CCL3	0	4.01785	0.91	0.262	0	0
CCL4	0	3.88808	0.892	0.299	0	0
IL1B	0	3.65302	0.591	0.084	0	0
CCL4L2	0	3.56159	0.757	0.2	0	0
CCL3L1	0	3.48652	0.705	0.13	0	0
CD83	0	2.76821	0.856	0.104	0	0
SRGN	0	2.6919	0.995	0.293	0	0
KLF2	0	2.62596	0.937	0.307	0	0
DUSP1	0	2.57284	0.987	0.591	0	0
TNFAIP3	0	2.50792	0.647	0.096	0	0
IER3	0	2.44454	0.849	0.169	0	0
RGS1	0	2.42578	0.99	0.284	0	0
KLF6	0	2.38765	0.959	0.485	0	0
NFKBIA	0	2.36361	0.966	0.657	0	0
ATF3	0	2.33824	0.724	0.193	0	0
CH25H	0	2.32249	0.736	0.13	0	0
ZFP36	0	2.27631	0.848	0.168	0	0
CXCR4	0	2.27045	0.894	0.204	0	0
PPP1R15A	0	2.25349	0.843	0.29	0	0
SAT1	0	2.23469	0.996	0.632	0	0
NEAT1	0	2.21496	0.995	0.452	0	0
MS4A7	0	2.08591	0.971	0.238	0	0
NR4A2	0	2.05037	0.685	0.108	0	0
HSPA1A	0	2.04613	0.933	0.493	0	0
OLR1	0	2.03302	0.835	0.143	0	0
CEBPD	0	2.02754	0.989	0.328	0	0
CEBPB	0	2.01616	0.937	0.243	0	0
NR4A1	0	1.98808	0.771	0.149	0	0
FOSB	0	1.91921	0.896	0.439	0	0
AC020916.1	0	1.91729	0.774	0.122	0	0
PDK4	0	1.91274	0.803	0.242	0	0
HLA-DRA	0	1.90837	0.989	0.311	0	0
GADD45B	0	1.8863	0.739	0.387	0	0
IER2	0	1.87914	0.915	0.515	0	0
CD74	0	1.85811	0.997	0.324	0	0
APOC1	0	1.83981	0.964	0.408	0	0
SOD2	0	1.83545	0.729	0.402	0	0
SPP1	0	1.835	0.907	0.487	0	0
REL	0	1.78693	0.835	0.233	0	0
JUNB	0	1.78042	0.954	0.617	0	0
PDGFB	0	1.76454	0.779	0.137	0	0
GPR183	0	1.75117	0.644	0.116	0	0
C5AR1	0	1.74727	0.638	0.072	0	0
TYROBP	0	1.72887	0.98	0.271	0	0
HLA-DRB1	0	1.71848	0.957	0.255	0	0
FTL	0	1.70582	1	0.976	0	0
HLA-DPA1	0	1.68912	0.962	0.26	0	0
C1QB	0	1.68472	0.987	0.303	0	0
FOS	0	1.67206	0.992	0.822	0	0
HLA-DPB1	0	1.66897	0.925	0.247	0	0
HERPUD1	0	1.66887	0.964	0.554	0	0
SGK1	0	1.66169	0.976	0.77	0	0
PLIN2	0	1.63947	0.618	0.183	0	0
LAPTM5	0	1.60273	0.948	0.25	0	0
CTSB	0	1.59318	0.968	0.501	0	0
DUSP2	0	1.58999	0.38	0.047	0	0
HSPA1B	0	1.58899	0.679	0.344	0	0
KLF4	0	1.58845	0.587	0.068	0	0
BCL2A1	0	1.57586	0.491	0.048	0	0
MCL1	0	1.56101	0.917	0.52	0	0
RNASET2	0	1.55308	0.978	0.407	0	0
FCER1G	0	1.54775	0.901	0.219	0	0
CYBA	0	1.53607	0.975	0.281	0	0
TMSB4X	0	1.52883	0.998	0.939	0	0
C1QC	0	1.52766	0.964	0.243	0	0
NLRP3	0	1.52271	0.528	0.057	0	0
C1QA	0	1.52109	0.965	0.271	0	0
C3AR1	0	1.51834	0.802	0.162	0	0
CD14	0	1.51091	0.78	0.181	0	0
RGS10	0	1.50681	0.944	0.244	0	0
AC253572.2	0	1.50625	0.545	0.089	0	0
S100A11	0	1.50249	0.92	0.251	0	0
SLC11A1	0	1.49967	0.814	0.177	0	0
SMAP2	0	1.49066	0.937	0.459	0	0
HLA-E	0	1.47293	0.964	0.308	0	0
PHACTR1	0	1.46047	0.627	0.238	0	0
CD69	0	1.45427	0.469	0.066	0	0
C3	0	1.44975	0.922	0.242	0	0
IER5	0	1.44321	0.763	0.408	0	0
OTUD1	0	1.43914	0.622	0.229	0	0
USP53	0	1.439	0.824	0.205	0	0
AIF1	0	1.43736	0.951	0.268	0	0
FKBP5	0	1.43214	0.928	0.286	0	0
A2M	0	1.43034	0.954	0.267	0	0
ZNF331	0	1.42754	0.503	0.115	0	0
PLEK	0	1.42414	0.538	0.084	0	0
AKAP13	0	1.41892	0.881	0.316	0	0
APOC2	0	1.41071	0.629	0.184	0	0
HLA-DQB1	0	1.40094	0.724	0.151	0	0
NFKBIZ	0	1.38748	0.451	0.061	0	0
CSF1R	0	1.386	0.925	0.23	0	0
KCTD12	0	1.38366	0.905	0.291	0	0
TSC22D3	0	1.379	0.902	0.476	0	0
BHLHE41	0	1.37454	0.738	0.269	0	0
B2M	0	1.36923	0.998	0.87	0	0
PLXDC2	0	1.36811	0.869	0.236	0	0
TREM2	0	1.35828	0.818	0.19	0	0
MIS18BP1	0	1.35511	0.778	0.193	0	0
GPR34	0	1.35321	0.916	0.231	0	0
CTSS	0	1.34411	0.862	0.209	0	0
ZFP36L2	0	1.33349	0.954	0.701	0	0
EGR3	0	1.33097	0.539	0.134	0	0
KDM6B	0	1.32343	0.639	0.287	0	0
BAG3	0	1.31766	0.346	0.093	0	0
CTSZ	0	1.3136	0.831	0.213	0	0
FTH1	0	1.31322	0.999	0.986	0	0
MAFB	0	1.30359	0.744	0.384	0	0
CPM	0	1.30248	0.72	0.215	0	0
FPR1	0	1.3022	0.675	0.118	0	0
CREG1	0	1.29794	0.803	0.218	0	0
FOLR2	0	1.29594	0.751	0.181	0	0
GRASP	0	1.29416	0.528	0.064	0	0
HLA-DMA	0	1.29115	0.826	0.199	0	0
FCGR2A	0	1.28907	0.702	0.132	0	0
IFI30	0	1.28546	0.584	0.12	0	0
ZFAND5	0	1.27794	0.785	0.59	0	0
SLC1A3	0	1.26818	0.976	0.642	0	0
CD68	0	1.26282	0.803	0.189	0	0
SLCO2B1	0	1.26045	0.86	0.22	0	0
AZIN1-AS1	0	1.24824	0.428	0.173	0	0
SLA	0	1.24717	0.79	0.181	0	0
ELL2	0	1.24469	0.617	0.222	0	0
FCGRT	0	1.23749	0.88	0.275	0	0
FYB1	0	1.23311	0.826	0.247	0	0
NPC2	0	1.22575	0.889	0.463	0	0
HLA-B	0	1.22555	0.965	0.586	0	0
AC007952.4	0	1.22493	0.637	0.299	0	0
HLA-DQA1	0	1.21639	0.621	0.13	0	0
IL18	0	1.21488	0.827	0.202	0	0
MS4A6A	0	1.21487	0.718	0.175	0	0
MEF2C	0	1.20122	0.862	0.287	0	0
NFKBID	0	1.19659	0.505	0.048	0	0
SERPINB9	0	1.18925	0.61	0.121	0	0
SRGAP2	0	1.18898	0.879	0.335	0	0
PTGS2	0	1.18726	0.281	0.024	0	0
CD37	0	1.18373	0.809	0.196	0	0
CLEC7A	0	1.18155	0.623	0.116	0	0
GYPC	0	1.17299	0.733	0.17	0	0
JUN	0	1.17289	0.979	0.852	0	0
VSIR	0	1.16826	0.837	0.218	0	0
ARPC1B	0	1.16573	0.846	0.233	0	0
CTSC	0	1.16451	0.706	0.163	0	0
PMAIP1	0	1.163	0.447	0.077	0	0
TMIGD3	0	1.15982	0.594	0.141	0	0
PTPRC	0	1.15585	0.834	0.206	0	0
HCLS1	0	1.15309	0.767	0.177	0	0
TNFRSF1B	0	1.15224	0.691	0.14	0	0
SCIN	0	1.14991	0.656	0.135	0	0
DLL3	0	1.66328	0.97	0.374	0	1
PTPRZ1	0	1.65847	0.996	0.522	0	1
ETV1	0	1.53171	0.978	0.41	0	1
OLIG1	0	1.48775	0.992	0.487	0	1
PDGFRA	0	1.46885	0.858	0.273	0	1
SOX4	0	1.42399	0.941	0.433	0	1
HES6	0	1.42387	0.983	0.505	0	1
VCAN	0	1.41912	0.974	0.426	0	1
NOVA1	0	1.39793	0.979	0.473	0	1
BCAN	0	1.33818	0.998	0.532	0	1
GRIA2	0	1.27983	0.987	0.451	0	1
MAP2	0	1.25662	0.979	0.434	0	1
OLIG2	0	1.24868	0.945	0.385	0	1
GPM6A	0	1.248	0.995	0.475	0	1
EGFR	0	1.24491	0.786	0.282	0	1
C1orf61	0	1.23042	0.99	0.558	0	1
C11orf96	0	1.23017	0.931	0.369	0	1
TSC22D1	0	1.21877	0.984	0.554	0	1
RAB3IP	0	1.19082	0.925	0.383	0	1
DSEL	0	1.18723	0.87	0.347	0	1
AUXG01000058.1	0	1.17627	0.756	0.282	0	1
NRXN1	0	1.17169	0.918	0.39	0	1
LINC00461	0	1.12464	0.895	0.389	0	1
PHLDA1	0	1.12312	0.952	0.459	0	1
LIMA1	0	1.12255	0.924	0.402	0	1
SCD5	0	1.12151	0.993	0.516	0	1
CSPG5	0	1.10709	0.775	0.27	0	1
BAALC	0	1.09579	0.845	0.377	0	1
SOX8	0	1.08954	0.964	0.434	0	1
SOX2	0	1.08501	0.979	0.47	0	1
GLCCI1	0	1.0827	0.84	0.329	0	1
SRI	0	1.07946	0.959	0.655	0	1
TCF4	0	1.07847	0.976	0.661	0	1
ASCL1	0	1.07703	0.773	0.255	0	1
ZBTB20	0	1.05274	0.974	0.578	0	1
NFIB	0	1.04368	0.939	0.417	0	1
ZEB1	0	1.04102	0.814	0.347	0	1
LINC00632	0	1.03353	0.934	0.463	0	1
SEZ6L	0	1.02998	0.656	0.174	0	1
MEG3	0	1.02681	0.651	0.202	0	1
SOX11	0	1.01998	0.843	0.315	0	1
TMEM100	0	1.01506	0.751	0.272	0	1
HEY1	0	1.01366	0.705	0.266	0	1
GRIA4	0	1.00825	0.91	0.364	0	1
RHOBTB3	0	1.00685	0.93	0.427	0	1
SERPINE2	0	1.0046	0.806	0.309	0	1
FERMT1	0	0.999093	0.859	0.315	0	1
SMOC1	0	0.995916	0.97	0.419	0	1
PHYHIPL	0	0.989893	0.942	0.44	0	1
TTC3	0	0.985501	0.977	0.67	0	1
SOX6	0	0.983648	0.9	0.353	0	1
RTN1	0	0.982784	0.881	0.395	0	1
NRCAM	0	0.981154	0.816	0.325	0	1
EPN2	0	0.976197	0.886	0.467	0	1
AC009041.2	0	0.975224	0.915	0.415	0	1
CD24	0	0.973529	0.8	0.287	0	1
MARCKSL1	0	0.96421	0.987	0.53	0	1
TNK2	0	0.955161	0.83	0.349	0	1
FXYD6	0	0.948121	0.979	0.445	0	1
TMEM158	0	0.943216	0.666	0.239	0	1
PTN	0	0.93948	0.941	0.447	0	1
CSNK1E	0	0.93192	0.932	0.502	0	1
BEX1	0	0.929211	0.938	0.436	0	1
KCNQ1OT1	0	0.92639	0.774	0.39	0	1
TNR	0	0.917087	0.924	0.413	0	1
PCDH17	0	0.914156	0.867	0.363	0	1
CADM2	0	0.913906	0.915	0.421	0	1
ROBO1	0	0.910942	0.731	0.302	0	1
ZCCHC24	0	0.908493	0.883	0.416	0	1
ARPP21	0	0.908357	0.783	0.295	0	1
PIK3R1	0	0.906137	0.967	0.772	0	1
CCND2	0	0.904241	0.836	0.443	0	1
ASIC1	0	0.896922	0.801	0.301	0	1
NCAM1	0	0.895719	0.964	0.471	0	1
DPP6	0	0.889794	0.805	0.312	0	1
DCX	0	0.871259	0.749	0.26	0	1
DNER	0	0.866543	0.885	0.378	0	1
POLR2F	0	0.860448	0.951	0.552	0	1
ARL4A	0	0.850285	0.837	0.502	0	1
CASK	0	0.850131	0.741	0.318	0	1
LRRN1	0	0.843342	0.739	0.269	0	1
TCF12	0	0.838043	0.906	0.515	0	1
TUBB2B	0	0.835764	0.908	0.41	0	1
RAB31	0	0.829508	0.923	0.69	0	1
TUBB3	0	0.826621	0.784	0.307	0	1
LSAMP	0	0.824756	0.881	0.394	0	1
NKAIN4	0	0.819245	0.854	0.362	0	1
SCRG1	0	0.818867	0.892	0.432	0	1
KLRC2	0	0.817229	0.61	0.183	0	1
FAM110B	0	0.813747	0.743	0.28	0	1
MT-CO3	0	0.811423	1	0.998	0	1
ZNF462	0	0.80961	0.747	0.303	0	1
MMP16	0	0.801433	0.635	0.239	0	1
MARCKS	0	0.795873	0.997	0.928	0	1
GALNT13	0	0.792576	0.77	0.324	0	1
ABAT	0	0.789636	0.797	0.374	0	1
CHGB	0	0.780485	0.733	0.279	0	1
POU3F3	0	0.77997	0.768	0.349	0	1
ALCAM	0	0.777866	0.907	0.5	0	1
ADGRL3	0	0.777615	0.781	0.32	0	1
LDHB	0	0.776874	0.964	0.708	0	1
ZBTB16	0	0.773514	0.933	0.642	0	1
TRIM9	0	0.772261	0.731	0.311	0	1
SUB1	0	0.771934	0.96	0.754	0	1
SULF2	0	0.769811	0.722	0.288	0	1
THY1	0	0.767053	0.786	0.303	0	1
PRDX2	0	0.76573	0.947	0.606	0	1
PTMS	0	0.765444	0.959	0.673	0	1
SHD	0	0.762903	0.793	0.307	0	1
SHC3	0	0.759404	0.685	0.254	0	1
NDRG2	0	0.759021	0.933	0.56	0	1
LINC00511	0	0.755049	0.697	0.26	0	1
SCN3A	0	0.754918	0.618	0.22	0	1
PANTR1	0	0.754585	0.619	0.229	0	1
ATCAY	0	0.752594	0.829	0.311	0	1
MAGEH1	0	0.752462	0.746	0.345	0	1
RGMB	0	0.750432	0.674	0.269	0	1
PODXL2	0	0.750314	0.781	0.305	0	1
BEX3	0	0.750259	0.944	0.522	0	1
NXPH1	0	0.748514	0.596	0.213	0	1
BTG1	0	0.747792	0.948	0.768	0	1
CKB	0	0.744536	0.983	0.654	0	1
DBI	0	0.743616	0.98	0.816	0	1
SLAIN1	0	0.742771	0.826	0.366	0	1
SCG3	0	0.740909	0.921	0.394	0	1
SNTG1	0	0.736537	0.614	0.205	0	1
TRIB2	0	0.73426	0.567	0.191	0	1
C2orf27A	0	0.732042	0.671	0.249	0	1
LRRC4C	0	0.731583	0.682	0.27	0	1
THRA	0	0.726434	0.862	0.424	0	1
NCAN	0	0.72594	0.655	0.243	0	1
RAP2A	0	0.722897	0.872	0.458	0	1
GAP43	0	0.722001	0.652	0.264	0	1
SEZ6L2	0	0.721092	0.658	0.249	0	1
FAM155A	0	0.719704	0.619	0.221	0	1
MAGED1	0	0.718888	0.763	0.336	0	1
PID1	0	0.71887	0.74	0.31	0	1
MIDN	0	0.716641	0.849	0.471	0	1
ASIC4	0	0.71479	0.637	0.23	0	1
FAM181B	0	0.71105	0.667	0.275	0	1
CNTN1	0	0.709401	0.68	0.284	0	1
MAPT	0	0.709186	0.872	0.425	0	1
RTN3	0	0.708417	0.954	0.633	0	1
HIP1	0	0.703106	0.589	0.23	0	1
RAB2A	0	0.697438	0.942	0.695	0	1
CBX5	0	0.696106	0.891	0.507	0	1
GPM6B	0	0.693722	0.985	0.54	0	1
PLPPR1	0	0.691708	0.739	0.302	0	1
SLC22A17	0	0.690822	0.835	0.393	0	1
RND2	0	0.690375	0.782	0.342	0	1
GPR17	0	2.24262	0.897	0.183	0	2
TNR	0	2.03506	0.977	0.428	0	2
ATCAY	0	1.68373	0.941	0.314	0	2
BCAN	0	1.64818	1	0.555	0	2
SMOC1	0	1.59645	0.998	0.441	0	2
HMGCS1	0	1.57604	0.899	0.332	0	2
SCD5	0	1.56955	0.999	0.539	0	2
SOX8	0	1.53072	0.997	0.454	0	2
FGFBP3	0	1.52949	0.87	0.258	0	2
FXYD6	0	1.52398	0.999	0.468	0	2
FYN	0	1.48411	0.989	0.412	0	2
PHLDA1	0	1.4758	0.99	0.476	0	2
DLL3	0	1.47088	0.993	0.4	0	2
SHC3	0	1.42802	0.843	0.243	0	2
GRIA2	0	1.41163	0.997	0.476	0	2
C11orf96	0	1.40511	0.987	0.386	0	2
MARCKSL1	0	1.40491	1	0.55	0	2
CYP51A1	0	1.40413	0.933	0.403	0	2
NKAIN4	0	1.40396	0.945	0.368	0	2
DNER	0	1.3826	0.972	0.386	0	2
ACAT2	0	1.35888	0.845	0.311	0	2
SIRT2	0	1.35019	0.956	0.398	0	2
THY1	0	1.34895	0.938	0.296	0	2
PFN2	0	1.34688	0.968	0.37	0	2
ARL4A	0	1.33687	0.939	0.498	0	2
FDPS	0	1.32163	0.943	0.474	0	2
TM7SF2	0	1.31185	0.915	0.317	0	2
PTPRZ1	0	1.30427	1	0.545	0	2
RAP2A	0	1.29865	0.982	0.456	0	2
AC009041.2	0	1.29641	0.99	0.425	0	2
LIMA1	0	1.2961	0.983	0.416	0	2
SEMA5A	0	1.29184	0.853	0.293	0	2
TMEM97	0	1.29167	0.806	0.236	0	2
GPM6B	0	1.28544	1	0.559	0	2
ICK	0	1.27161	0.891	0.288	0	2
POLR2F	0	1.27094	0.996	0.563	0	2
SOX6	0	1.25152	0.978	0.365	0	2
CAMSAP2	0	1.23468	0.949	0.397	0	2
RHOBTB3	0	1.23031	0.985	0.441	0	2
KIF3A	0	1.2275	0.946	0.371	0	2
PLPPR1	0	1.22739	0.913	0.288	0	2
MSMO1	0	1.22471	0.873	0.298	0	2
BCAS1	0	1.21813	0.666	0.225	0	2
MARCKS	0	1.21672	1	0.931	0	2
MAP2	0	1.19369	0.997	0.458	0	2
GRIA4	0	1.19168	0.977	0.378	0	2
SHD	0	1.18809	0.946	0.3	0	2
OLFM2	0	1.18474	0.849	0.257	0	2
FERMT1	0	1.17975	0.956	0.322	0	2
TMEM132B	0	1.16735	0.816	0.21	0	2
PCDH17	0	1.16548	0.963	0.369	0	2
OLIG1	0	1.16385	0.999	0.511	0	2
UGT8	0	1.16339	0.953	0.296	0	2
SCRG1	0	1.15291	0.976	0.437	0	2
FAM13C	0	1.142	0.841	0.239	0	2
SERINC5	0	1.13803	0.94	0.352	0	2
SLC1A1	0	1.1367	0.819	0.141	0	2
CCSER2	0	1.12407	0.957	0.432	0	2
P2RX7	0	1.12334	0.867	0.329	0	2
LSAMP	0	1.11331	0.976	0.398	0	2
PCDH7	0	1.11313	0.832	0.238	0	2
SCD	0	1.10895	0.926	0.509	0	2
RND2	0	1.10112	0.935	0.332	0	2
RGR	0	1.09819	0.744	0.171	0	2
NCAM1	0	1.09425	0.995	0.489	0	2
TTYH1	0	1.08634	0.963	0.385	0	2
HMGCR	0	1.08577	0.807	0.223	0	2
PGRMC1	0	1.08346	0.98	0.493	0	2
PHYHIPL	0	1.07725	0.989	0.456	0	2
CADM1	0	1.07518	0.86	0.359	0	2
GAL3ST1	0	1.06688	0.746	0.141	0	2
SOX2	0	1.06525	0.998	0.492	0	2
AL359091.1	0	1.06092	0.709	0.159	0	2
MAP1B	0	1.05899	0.964	0.453	0	2
TNFRSF21	0	1.04766	0.823	0.235	0	2
RAB33A	0	1.04742	0.828	0.216	0	2
GPM6A	0	1.04679	0.999	0.5	0	2
TUBA1A	0	1.04102	1	0.702	0	2
VCAN	0	1.03818	0.993	0.45	0	2
OLIG2	0	1.03778	0.983	0.405	0	2
THSD7A	0	1.03695	0.813	0.216	0	2
ETV1	0	1.02711	0.983	0.438	0	2
TTC3	0	1.02489	0.995	0.681	0	2
IDI1	0	1.0237	0.938	0.593	0	2
FADS1	0	1.02177	0.866	0.338	0	2
TCF12	0	1.02	0.972	0.521	0	2
GALNT13	0	1.01449	0.911	0.317	0	2
LHX5-AS1	0	1.00776	0.71	0.144	0	2
TUBB3	0	1.00621	0.907	0.306	0	2
AMOTL2	0	0.999048	0.794	0.19	0	2
PODXL2	0	0.994338	0.91	0.302	0	2
ZNF462	0	0.993094	0.901	0.293	0	2
EPHB1	0	0.984448	0.727	0.173	0	2
NTN4	0	0.975256	0.764	0.167	0	2
DIO2	0	0.975226	0.418	0.056	0	2
ARHGAP5	0	0.975153	0.907	0.434	0	2
ATP6V0E2	0	0.971314	0.955	0.43	0	2
SOX4	0	0.969593	0.951	0.457	0	2
KIF21A	0	0.963856	0.793	0.273	0	2
WASF1	0	0.962132	0.822	0.23	0	2
SQLE	0	0.961918	0.83	0.262	0	2
RAB2A	0	0.953765	0.991	0.698	0	2
PRDX2	0	0.952035	0.991	0.614	0	2
APCDD1	0	0.949626	0.68	0.158	0	2
CRB1	0	0.949115	0.806	0.21	0	2
LRRN1	0	0.948609	0.875	0.264	0	2
ANGPTL2	0	0.947323	0.798	0.199	0	2
HIPK2	0	0.944664	0.975	0.541	0	2
LDHB	0	0.940252	0.995	0.714	0	2
MIF	0	0.936422	0.996	0.795	0	2
ZCCHC24	0	0.934586	0.954	0.425	0	2
CACNG4	0	0.930741	0.814	0.205	0	2
MDFI	0	0.928622	0.669	0.169	0	2
BRINP1	0	0.926491	0.637	0.102	0	2
SLC2A13	0	0.925414	0.822	0.23	0	2
SYT11	0	0.92251	0.981	0.488	0	2
TSC22D4	0	0.920739	0.982	0.552	0	2
BEX1	0	0.920004	0.985	0.452	0	2
NCAN	0	0.919948	0.8	0.233	0	2
APOD	0	0.918903	0.85	0.317	0	2
FAM110B	0	0.91391	0.874	0.276	0	2
TAGLN3	0	0.912636	0.791	0.197	0	2
CADM2	0	0.912292	0.962	0.436	0	2
CTSO	0	0.91211	0.805	0.284	0	2
NEU4	0	0.906933	0.872	0.287	0	2
GAP43	0	0.905605	0.796	0.253	0	2
ADGRL3	0	0.904374	0.908	0.317	0	2
RAB3IP	0	0.903224	0.96	0.403	0	2
KANK1	0	0.903062	0.753	0.232	0	2
THRA	0	0.902328	0.953	0.427	0	2
PTMS	0	0.901336	0.996	0.68	0	2
CA10	0	0.898116	0.77	0.194	0	2
PID1	0	0.891576	0.892	0.3	0	2
RGMB	0	0.891506	0.83	0.257	0	2
COL20A1	0	0.881501	0.707	0.166	0	2
TSC22D1	0	0.873606	0.996	0.573	0	2
SLC44A1	0	0.872578	0.955	0.416	0	2
DPYSL3	0	0.871766	0.858	0.318	0	2
NCKAP1	0	0.869463	0.868	0.307	0	2
MAP1A	0	0.863679	0.863	0.293	0	2
CMTM5	0	0.860166	0.869	0.308	0	2
PSAT1	0	0.858094	0.819	0.315	0	2
ROBO1	0	0.856962	0.84	0.301	0	2
INSIG1	0	0.845214	0.713	0.217	0	2
ARPP21	0	0.838928	0.876	0.301	0	2
FASN	0	0.838881	0.746	0.203	0	2
DCX	0	0.835519	0.851	0.264	0	2
PLCB1	0	0.83519	0.854	0.303	0	2
CHGB	0	0.831062	0.847	0.278	0	2
CCND2	0	0.82891	0.917	0.446	0	2
C1QB	0	1.97564	0.996	0.355	0	3
C1QA	0	1.94116	0.98	0.324	0	3
AIF1	0	1.91629	0.962	0.32	0	3
HLA-DRB1	0	1.89313	0.979	0.306	0	3
CD74	0	1.88897	0.999	0.377	0	3
HLA-DRA	0	1.87884	0.995	0.364	0	3
C1QC	0	1.85873	0.977	0.298	0	3
C3	0	1.85049	0.943	0.292	0	3
HLA-DPA1	0	1.83232	0.976	0.313	0	3
GPR34	0	1.76633	0.947	0.28	0	3
HLA-DPB1	0	1.75936	0.937	0.298	0	3
CYBA	0	1.75194	0.98	0.335	0	3
RNASET2	0	1.74632	0.987	0.451	0	3
CSF1R	0	1.73027	0.949	0.281	0	3
TMSB4X	0	1.72816	0.999	0.944	0	3
A2M	0	1.72742	0.979	0.317	0	3
TYROBP	0	1.72649	0.978	0.327	0	3
RGS10	0	1.67405	0.944	0.299	0	3
APOC2	0	1.67013	0.672	0.212	0	3
APOC1	0	1.63464	0.945	0.455	0	3
FTL	0	1.62634	0.999	0.978	0	3
S100A11	0	1.5654	0.919	0.305	0	3
LTC4S	0	1.52703	0.805	0.233	0	3
MEF2C	0	1.52469	0.883	0.328	0	3
IL18	0	1.52117	0.847	0.248	0	3
FCGRT	0	1.51298	0.884	0.322	0	3
IFNGR1	0	1.50705	0.885	0.418	0	3
ARPC1B	0	1.4954	0.862	0.279	0	3
VSIR	0	1.4888	0.873	0.261	0	3
HLA-E	0	1.48569	0.956	0.361	0	3
SORL1	0	1.485	0.881	0.363	0	3
CEBPD	0	1.48414	0.991	0.38	0	3
LST1	0	1.4493	0.821	0.249	0	3
SLCO2B1	0	1.4311	0.866	0.27	0	3
ITM2B	0	1.42394	0.997	0.959	0	3
SRGAP2	0	1.42376	0.873	0.379	0	3
KCTD12	0	1.42346	0.889	0.342	0	3
P2RY13	0	1.41764	0.679	0.176	0	3
TMSB10	0	1.41558	0.987	0.834	0	3
LAPTM5	0	1.40879	0.924	0.309	0	3
APBB1IP	0	1.39705	0.793	0.221	0	3
PLXDC2	0	1.38951	0.866	0.286	0	3
ALOX5AP	0	1.38654	0.73	0.211	0	3
FCER1G	0	1.38646	0.876	0.278	0	3
CTSS	0	1.38541	0.863	0.26	0	3
MS4A6A	0	1.38443	0.721	0.218	0	3
PLD4	0	1.37147	0.717	0.2	0	3
MAF	0	1.36702	0.816	0.303	0	3
FYB1	0	1.3611	0.829	0.293	0	3
HLA-DMA	0	1.35982	0.819	0.25	0	3
TREM2	0	1.34844	0.798	0.243	0	3
USP53	0	1.34087	0.809	0.256	0	3
PTPRC	0	1.34085	0.842	0.254	0	3
CYBB	0	1.32179	0.745	0.22	0	3
FOLR2	0	1.31976	0.739	0.228	0	3
P2RY12	0	1.31572	0.562	0.141	0	3
IGSF6	0	1.3146	0.669	0.18	0	3
CYFIP1	0	1.31252	0.813	0.311	0	3
CD37	0	1.29736	0.804	0.245	0	3
CD14	0	1.28099	0.741	0.235	0	3
B2M	0	1.27197	0.999	0.88	0	3
CD302	0	1.27169	0.743	0.216	0	3
NPC2	0	1.26795	0.869	0.501	0	3
MEF2A	0	1.26757	0.839	0.477	0	3
FGL2	0	1.26403	0.652	0.184	0	3
PYCARD	0	1.26375	0.717	0.201	0	3
SMAP2	0	1.26259	0.911	0.502	0	3
ARHGDIB	0	1.26241	0.794	0.25	0	3
FKBP5	0	1.24896	0.897	0.343	0	3
APOE	0	1.24581	0.998	0.843	0	3
LY86	0	1.24304	0.754	0.225	0	3
TMIGD3	0	1.23954	0.595	0.177	0	3
SLC1A3	0	1.23788	0.973	0.669	0	3
SELPLG	0	1.23448	0.627	0.176	0	3
MS4A7	0	1.22745	0.905	0.308	0	3
HLA-DMB	0	1.22193	0.729	0.206	0	3
LPCAT2	0	1.22047	0.737	0.24	0	3
ST6GAL1	0	1.21995	0.73	0.23	0	3
CD68	0	1.21076	0.762	0.245	0	3
CTSB	0	1.20994	0.937	0.543	0	3
CTSZ	0	1.20283	0.802	0.267	0	3
VAMP8	0	1.19539	0.732	0.237	0	3
ITGB2	0	1.19287	0.743	0.23	0	3
OTULINL	0	1.19281	0.715	0.242	0	3
WASF2	0	1.18188	0.876	0.482	0	3
MIS18BP1	0	1.17597	0.772	0.24	0	3
IL13RA1	0	1.17454	0.694	0.213	0	3
HCST	0	1.16595	0.633	0.2	0	3
HLA-B	0	1.15869	0.943	0.62	0	3
LINC01736	0	1.15763	0.536	0.133	0	3
CX3CR1	0	1.1506	0.429	0.11	0	3
SLA	0	1.14626	0.743	0.238	0	3
CREG1	0	1.14317	0.76	0.272	0	3
TBXAS1	0	1.14245	0.69	0.201	0	3
CAPG	0	1.1417	0.643	0.185	0	3
CLIC1	0	1.13386	0.749	0.239	0	3
CD53	0	1.13214	0.714	0.214	0	3
ADAP2	0	1.11936	0.637	0.199	0	3
GIMAP4	0	1.11733	0.569	0.141	0	3
LILRB4	0	1.11194	0.668	0.205	0	3
CAPZB	0	1.11163	0.846	0.581	0	3
TGFBR2	0	1.10847	0.639	0.195	0	3
RGS1	0	1.10587	0.97	0.344	0	3
HCLS1	0	1.09906	0.713	0.233	0	3
FCGR1A	0	1.09782	0.639	0.195	0	3
HLA-C	0	1.09192	0.882	0.509	0	3
GYPC	0	1.09143	0.676	0.225	0	3
BST2	0	1.09007	0.689	0.219	0	3
TPT1	0	1.08703	1	0.991	0	3
GLIPR1	0	1.08672	0.619	0.197	0	3
ARPC3	0	1.08423	0.911	0.778	0	3
SAT1	0	1.07535	0.993	0.661	0	3
ADAM28	0	1.07478	0.612	0.178	0	3
SPP1	0	1.07299	0.89	0.524	0	3
SLC2A5	0	1.06794	0.629	0.194	0	3
CPVL	0	1.06228	0.558	0.157	0	3
CD84	0	1.06044	0.656	0.204	0	3
CSF2RA	0	1.05594	0.657	0.205	0	3
GMFG	0	1.05509	0.657	0.198	0	3
TSPO	0	1.05021	0.721	0.331	0	3
PSAP	0	1.04489	0.957	0.839	0	3
RPS10	0	1.03723	0.957	0.871	0	3
HLA-DQB1	0	1.02418	0.651	0.209	0	3
TRIM22	0	1.024	0.579	0.186	0	3
ZFP36L2	0	1.02363	0.963	0.72	0	3
GNG5	0	1.02034	0.766	0.381	0	3
VSIG4	0	1.01705	0.589	0.184	0	3
MNDA	0	1.01572	0.532	0.15	0	3
HAVCR2	0	1.01109	0.666	0.205	0	3
SEC11A	0	1.00813	0.8	0.55	0	3
HERPUD1	0	1.00762	0.926	0.593	0	3
RPS18	0	1.0068	0.996	0.961	0	3
DAB2	0	1.00488	0.669	0.289	0	3
RPLP1	0	0.997558	0.998	0.987	0	3
ASAH1	0	0.997187	0.849	0.714	0	3
RCSD1	0	0.990464	0.583	0.171	0	3
TGFB1	0	0.989588	0.606	0.201	0	3
FCGR3A	0	0.988788	0.485	0.141	0	3
CSF3R	0	0.985647	0.548	0.159	0	3
MERTK	0	0.984319	0.621	0.227	0	3
SP100	0	0.982375	0.609	0.192	0	3
SERPINB6	0	0.980337	0.694	0.278	0	3
RPL26	0	0.979041	0.993	0.969	0	3
CPM	0	0.978701	0.635	0.27	0	3
HLA-DQA1	0	0.975636	0.568	0.179	0	3
LHFPL2	0	0.974704	0.521	0.172	0	3
C3AR1	0	0.974598	0.701	0.231	0	3
LGALS9	0	0.972669	0.629	0.194	0	3
CNPY3	0	0.971463	0.705	0.356	0	3
ADORA3	0	0.970439	0.559	0.161	0	3
SPARCL1	0	3.83934	0.846	0.224	0	4
ID4	0	3.58222	0.546	0.166	0	4
CLU	0	3.39352	0.91	0.446	0	4
NMB	0	3.11251	0.415	0.098	0	4
NTRK2	0	2.51355	0.709	0.308	0	4
AQP4	0	2.40154	0.376	0.064	0	4
MT1X	0	2.29922	0.687	0.276	0	4
MT3	0	2.29869	0.724	0.279	0	4
CPE	0	2.23278	0.893	0.483	0	4
VIM	0	2.20767	0.42	0.117	0	4
EDNRB	0	2.17562	0.433	0.032	0	4
GJA1	0	2.08897	0.38	0.017	0	4
CRYAB	0	2.08864	0.847	0.496	0	4
MT2A	0	1.93028	0.863	0.551	0	4
LINC01088	0	1.72961	0.399	0.021	0	4
SCG3	0	1.67174	0.828	0.46	0	4
SLC1A2	0	1.63485	0.662	0.236	0	4
PON2	0	1.60625	0.743	0.403	0	4
ATP1B2	0	1.60485	0.686	0.206	0	4
AGT	0	1.59703	0.449	0.053	0	4
LINC00844	0	1.58156	0.714	0.298	0	4
CSRP2	0	1.55944	0.334	0.049	0	4
KCNN3	0	1.52812	0.394	0.026	0	4
ALDOC	0	1.49966	0.62	0.267	0	4
LUZP2	0	1.43269	0.37	0.045	0	4
SLC4A4	0	1.43067	0.417	0.032	0	4
TIMP3	0	1.41259	0.483	0.074	0	4
RAMP1	0	1.31027	0.788	0.451	0	4
HEPN1	0	1.30151	0.649	0.208	0	4
C1orf61	0	1.26983	0.964	0.604	0	4
IGFBP7	0	1.26852	0.4	0.037	0	4
NUPR1	0	1.25975	0.508	0.15	0	4
IGFBP5	0	1.25316	0.508	0.124	0	4
RASL10A	0	1.23198	0.448	0.072	0	4
NR2F1	0	1.22831	0.601	0.23	0	4
NDRG2	0	1.2227	0.897	0.602	0	4
LIFR	0	1.20334	0.561	0.206	0	4
S100A10	0	1.20068	0.361	0.06	0	4
PCSK1N	0	1.19216	0.842	0.484	0	4
METRN	0	1.17401	0.851	0.57	0	4
NRXN1	0	1.17176	0.864	0.45	0	4
MIR99AHG	0	1.152	0.642	0.309	0	4
PHGDH	0	1.13661	0.638	0.296	0	4
PEA15	0	1.11803	0.793	0.554	0	4
EFEMP1	0	1.1084	0.325	0.008	0	4
LIMCH1	0	1.08878	0.469	0.161	0	4
FAM181B	0	1.06793	0.694	0.31	0	4
BEX3	0	1.00417	0.912	0.568	0	4
DTNA	0	0.99185	0.532	0.185	0	4
TMEM47	0	0.934351	0.322	0.017	0	4
CCDC80	0	0.917221	0.3	0.022	0	4
FEZ1	0	0.907108	0.743	0.395	0	4
DCLK2	0	0.895199	0.488	0.178	0	4
RGMA	0	0.852188	0.369	0.032	0	4
CHST9	0	0.8438	0.399	0.083	0	4
LIX1	0	0.837009	0.3	0.029	0	4
SOX9	0	0.835015	0.374	0.075	0	4
SLC7A11	0	0.822377	0.311	0.022	0	4
HEPACAM	0	0.792821	0.483	0.163	0	4
MLC1	0	0.784092	0.306	0.022	0	4
BBOX1	0	0.768575	0.301	0.014	0	4
ADCYAP1R1	0	0.763091	0.352	0.081	0	4
ADCY2	0	0.763081	0.304	0.062	0	4
SYTL4	0	0.756945	0.316	0.039	0	4
RFX4	0	0.756839	0.365	0.065	0	4
MT-ND2	0	0.730438	0.993	0.992	0	4
SEMA6A	0	0.726816	0.435	0.117	0	4
IL17D	0	0.708488	0.306	0.059	0	4
FAT3	0	0.672901	0.305	0.065	0	4
CD44	0	0.665836	0.26	0.037	0	4
DDAH1	0	0.652859	0.303	0.06	0	4
ARHGEF26	0	0.598149	0.296	0.058	0	4
AHNAK	0	0.590116	0.271	0.042	0	4
SYNM	0	0.582222	0.257	0.043	0	4
GAS2L1	0	0.57972	0.289	0.053	0	4
TRIL	0	0.565916	0.267	0.022	0	4
PLSCR4	0	0.562658	0.264	0.02	0	4
STOX1	0	0.559082	0.261	0.043	0	4
GRAMD2B	1.46557e-307	1.16961	0.478	0.182	3.74204e-303	4
SPARC	1.64719e-305	1.53992	0.575	0.278	4.20578e-301	4
GFAP	4.427e-302	1.60293	0.655	0.364	1.13035e-297	4
WLS	6.36184e-298	1.19531	0.416	0.138	1.62437e-293	4
SPOCK2	8.01314e-298	0.739788	0.428	0.138	2.046e-293	4
PMP2	3.97816e-297	1.31521	0.766	0.474	1.01574e-292	4
HOPX	4.85118e-296	0.883575	0.279	0.056	1.23865e-291	4
SRI	8.50601e-291	1.0787	0.904	0.693	2.17184e-286	4
S100A6	2.77143e-289	1.3777	0.566	0.272	7.07629e-285	4
LINC00461	9.7647e-286	0.959127	0.815	0.451	2.49322e-281	4
ABLIM1	4.6189e-284	0.634109	0.335	0.086	1.17934e-279	4
ENHO	3.1359e-279	1.0172	0.646	0.347	8.00688e-275	4
GABARAPL2	5.43783e-278	1.12894	0.863	0.776	1.38844e-273	4
FGF2	7.0128e-275	0.766019	0.422	0.146	1.79058e-270	4
CTNND2	3.05257e-271	1.13558	0.585	0.306	7.79414e-267	4
TCEAL2	2.66651e-266	0.92075	0.717	0.404	6.80841e-262	4
CKB	1.98436e-261	1.00346	0.931	0.694	5.06667e-257	4
CHCHD2	1.68763e-259	0.714636	0.924	0.858	4.30903e-255	4
NFIB	2.99216e-253	0.863833	0.828	0.484	7.63988e-249	4
AL391807.1	2.4464e-252	0.968996	0.594	0.298	6.24639e-248	4
HES4	4.7011e-252	0.921564	0.505	0.222	1.20033e-247	4
GPM6A	2.19343e-251	0.81671	0.95	0.532	5.60047e-247	4
CDC42EP4	2.28403e-251	0.672429	0.36	0.11	5.83181e-247	4
FIBIN	7.18862e-247	0.519759	0.267	0.058	1.83547e-242	4
LRRC8A	1.30858e-245	0.761576	0.459	0.183	3.3412e-241	4
CNN3	5.67553e-235	1.00595	0.498	0.239	1.44913e-230	4
MT-ND5	8.32922e-234	0.621694	0.971	0.979	2.1267e-229	4
MT-ATP6	5.95577e-233	0.516446	1	1	1.52069e-228	4
RASD1	1.36116e-231	1.09519	0.516	0.236	3.47544e-227	4
SERPINE2	1.36614e-231	0.935853	0.678	0.376	3.48817e-227	4
CALM1	4.49679e-231	0.752625	0.961	0.912	1.14817e-226	4
DBI	4.22395e-230	0.905344	0.957	0.835	1.0785e-225	4
SORBS1	1.25543e-228	0.694691	0.376	0.131	3.20549e-224	4
NOVA1	3.85286e-227	0.719762	0.898	0.535	9.83751e-223	4
FJX1	3.85463e-218	0.660991	0.323	0.1	9.84203e-214	4
NFIX	1.99493e-217	0.836856	0.768	0.491	5.09367e-213	4
TUBB2B	1.44471e-215	0.914053	0.786	0.477	3.68878e-211	4
SLC15A2	1.33513e-211	0.563708	0.302	0.084	3.40898e-207	4
MT-ND1	1.02565e-208	0.554498	0.994	0.993	2.61878e-204	4
GCSH	2.08355e-207	0.810461	0.765	0.537	5.31992e-203	4
AHCYL1	2.43361e-207	1.50779	0.658	0.518	6.21373e-203	4
C1QL1	1.7973e-205	1.20653	0.7	0.438	4.58906e-201	4
PTN	7.46985e-202	0.835234	0.819	0.513	1.90728e-197	4
TJP2	1.96568e-201	0.736825	0.314	0.101	5.01898e-197	4
MT-ND4L	7.59001e-201	0.764805	0.915	0.908	1.93796e-196	4
BEX1	2.71998e-200	0.789566	0.847	0.499	6.94492e-196	4
SKP1	4.5972e-199	0.63474	0.896	0.839	1.1738e-194	4
GMNN	4.85861e-199	0.492329	0.271	0.074	1.24055e-194	4
SOX2	3.04883e-198	0.72135	0.894	0.532	7.78457e-194	4
MORN2	1.16545e-197	0.689101	0.346	0.127	2.97574e-193	4
RNF19A	2.20151e-196	0.799599	0.523	0.275	5.62112e-192	4
CALCRL	3.00305e-193	0.665288	0.375	0.143	7.66769e-189	4
PDLIM5	1.76013e-192	0.774093	0.614	0.372	4.49413e-188	4
CST3	2.21991e-192	1.36976	0.873	0.831	5.66809e-188	4
SOD1	3.47726e-190	0.70252	0.843	0.723	8.87848e-186	4
AL161772.1	3.17224e-189	0.656455	0.318	0.11	8.09969e-185	4
EGFR	1.00487e-187	0.777927	0.638	0.353	2.56573e-183	4
FAM107A	2.78723e-186	0.807391	0.401	0.169	7.11664e-182	4
LINC00632	4.11082e-185	0.76672	0.83	0.525	1.04962e-180	4
ARAP2	6.60976e-185	0.551882	0.389	0.148	1.68767e-180	4
PHPT1	2.7755e-183	0.781998	0.806	0.64	7.08669e-179	4
SSPN	1.23884e-182	0.800136	0.563	0.328	3.16313e-178	4
JADE1	2.85471e-182	0.653991	0.393	0.161	7.28894e-178	4
LYPD1	3.28273e-182	0.528468	0.252	0.072	8.3818e-178	4
PLPP3	4.9283e-182	0.809037	0.429	0.199	1.25834e-177	4
MSI2	6.34606e-182	0.827537	0.632	0.421	1.62034e-177	4
NFIA	2.16683e-181	0.91714	0.718	0.565	5.53256e-177	4
PCDH9	2.17918e-181	0.579005	0.718	0.432	5.5641e-177	4
TMEM100	4.9731e-181	0.798708	0.605	0.34	1.26978e-176	4
ARL3	2.76714e-180	0.772693	0.664	0.454	7.06533e-176	4
B3GAT2	2.01143e-179	0.625783	0.275	0.085	5.13578e-175	4
GOLM1	2.60389e-179	0.762663	0.59	0.345	6.64852e-175	4
PLP1	0	4.94255	1	0.555	0	5
MBP	0	4.63152	0.998	0.363	0	5
ERMN	0	4.08759	0.96	0.028	0	5
PPP1R14A	0	4.05338	0.963	0.146	0	5
TF	0	4.01187	0.982	0.26	0	5
MAG	0	3.89393	0.967	0.015	0	5
DBNDD2	0	3.88615	0.979	0.374	0	5
TMEM144	0	3.84451	0.967	0.067	0	5
CLDND1	0	3.616	0.978	0.401	0	5
CRYAB	0	3.54476	0.998	0.519	0	5
ANLN	0	3.52421	0.949	0.027	0	5
TTLL7	0	3.51942	0.971	0.168	0	5
EDIL3	0	3.51298	0.966	0.142	0	5
PTGDS	0	3.49366	0.994	0.452	0	5
NKX6-2	0	3.45386	0.973	0.153	0	5
CLDN11	0	3.42514	0.949	0.029	0	5
MAL	0	3.41234	0.923	0.012	0	5
MOBP	0	3.40916	0.941	0.031	0	5
CNP	0	3.40654	0.991	0.469	0	5
ENPP2	0	3.31665	0.946	0.014	0	5
CNTN2	0	3.29845	0.954	0.016	0	5
SELENOP	0	3.25853	0.962	0.148	0	5
APLP1	0	3.25444	0.967	0.308	0	5
TUBB4A	0	3.14007	0.954	0.277	0	5
PMP22	0	3.10252	0.943	0.103	0	5
SEPTIN4	0	3.08659	0.939	0.074	0	5
ABCA2	0	3.06794	0.966	0.177	0	5
MOG	0	3.06627	0.929	0.054	0	5
PCDH9	0	2.98623	0.983	0.444	0	5
CNDP1	0	2.95692	0.879	0.011	0	5
GPR37	0	2.89085	0.902	0.013	0	5
SPOCK3	0	2.88872	0.93	0.044	0	5
HSPA2	0	2.88589	0.955	0.154	0	5
STMN4	0	2.87059	0.943	0.251	0	5
CBR1	0	2.84367	0.923	0.083	0	5
PLLP	0	2.835	0.927	0.079	0	5
OPALIN	0	2.80788	0.67	0.009	0	5
PLAAT3	0	2.80019	0.961	0.346	0	5
ATP1B1	0	2.80002	0.946	0.315	0	5
SLC24A2	0	2.7919	0.9	0.1	0	5
S100B	0	2.78504	0.968	0.546	0	5
RAPGEF5	0	2.76067	0.907	0.092	0	5
CSRP1	0	2.75951	0.929	0.139	0	5
CAPN3	0	2.74937	0.879	0.026	0	5
LAMP2	0	2.74753	0.972	0.526	0	5
FAM107B	0	2.73676	0.962	0.343	0	5
CAMK2N1	0	2.70227	0.967	0.472	0	5
PLEKHH1	0	2.6745	0.913	0.094	0	5
CARNS1	0	2.65779	0.875	0.015	0	5
AATK	0	2.65709	0.929	0.129	0	5
TPPP	0	2.63421	0.906	0.076	0	5
SLC44A1	0	2.60489	0.987	0.486	0	5
STMN1	0	2.58425	0.967	0.572	0	5
MAP7	0	2.57621	0.892	0.04	0	5
GPRC5B	0	2.55421	0.946	0.269	0	5
HHIP	0	2.54433	0.824	0.011	0	5
PIP4K2A	0	2.51208	0.939	0.292	0	5
SLC12A2	0	2.50603	0.884	0.214	0	5
APOD	0	2.50104	0.968	0.382	0	5
ST18	0	2.49569	0.859	0.008	0	5
KLK6	0	2.49221	0.836	0.008	0	5
AMER2	0	2.47377	0.98	0.453	0	5
ANK3	0	2.44502	0.917	0.27	0	5
PTPRD	0	2.42291	0.901	0.166	0	5
MYLK	0	2.4082	0.792	0.016	0	5
SORT1	0	2.39849	0.933	0.266	0	5
RHOU	0	2.35101	0.878	0.191	0	5
QDPR	0	2.3176	0.867	0.376	0	5
PRR18	0	2.31574	0.862	0.02	0	5
FGFR2	0	2.29579	0.837	0.02	0	5
SECISBP2L	0	2.27745	0.911	0.339	0	5
ENDOD1	0	2.26553	0.846	0.115	0	5
FEZ1	0	2.2655	0.941	0.415	0	5
RNASE1	0	2.22838	0.935	0.156	0	5
NECAB1	0	2.22621	0.793	0.013	0	5
PEX5L	0	2.21969	0.837	0.074	0	5
EFHD1	0	2.21966	0.828	0.051	0	5
SOX2-OT	0	2.20779	0.978	0.555	0	5
CD9	0	2.20006	0.927	0.32	0	5
EVI2A	0	2.19822	0.9	0.246	0	5
TTYH2	0	2.19158	0.84	0.099	0	5
TRIM2	0	2.18198	0.918	0.345	0	5
PLEKHB1	0	2.17463	0.877	0.231	0	5
ELOVL1	0	2.17379	0.835	0.12	0	5
DPYSL2	0	2.16734	0.971	0.764	0	5
TUBA1A	0	2.16713	0.996	0.742	0	5
HAPLN2	0	2.15829	0.716	0.048	0	5
NDRG1	0	2.15595	0.862	0.142	0	5
GSN	0	2.14652	0.946	0.361	0	5
SEPTIN7	0	2.13948	0.984	0.799	0	5
UGT8	0	2.13758	0.914	0.385	0	5
LANCL1	0	2.13568	0.848	0.199	0	5
SLCO1A2	0	2.1332	0.836	0.038	0	5
GLTP	0	2.12602	0.885	0.269	0	5
OSBPL1A	0	2.06253	0.886	0.261	0	5
FRYL	0	2.0604	0.899	0.311	0	5
CA2	0	2.04918	0.756	0.024	0	5
ATP8A1	0	2.04303	0.878	0.253	0	5
SELENOW	0	2.04296	0.966	0.666	0	5
SLAIN1	0	2.03929	0.94	0.441	0	5
LARP6	0	2.0373	0.813	0.08	0	5
TMEM63A	0	2.02151	0.791	0.047	0	5
ARHGAP21	0	2.01977	0.954	0.546	0	5
ABCA8	0	2.01093	0.758	0.007	0	5
GLUL	0	1.9995	0.979	0.751	0	5
MTUS1	0	1.98934	0.879	0.244	0	5
SRCIN1	0	1.98234	0.758	0.062	0	5
PAQR8	0	1.97893	0.809	0.098	0	5
RTN4	0	1.97794	0.976	0.838	0	5
SCD	0	1.9747	0.958	0.562	0	5
PDE1C	0	1.9691	0.744	0.007	0	5
ANKS1B	0	1.9641	0.856	0.212	0	5
VWA1	0	1.9547	0.784	0.015	0	5
SEMA3B	0	1.94119	0.775	0.074	0	5
CERCAM	0	1.9097	0.76	0.119	0	5
SPOCK1	0	1.9037	0.764	0.09	0	5
ZFYVE16	0	1.89721	0.938	0.529	0	5
MBNL2	0	1.89594	0.877	0.303	0	5
MAN2A1	0	1.88227	0.787	0.127	0	5
SOX10	0	1.87467	0.754	0.015	0	5
ADIPOR2	0	1.87413	0.831	0.183	0	5
AC018647.1	0	1.86723	0.694	0.029	0	5
BOK	0	1.86538	0.768	0.008	0	5
PRUNE2	0	1.86508	0.828	0.208	0	5
SHTN1	0	1.86394	0.943	0.52	0	5
GJB1	0	1.86106	0.705	0.004	0	5
JAM3	0	1.8608	0.819	0.167	0	5
BACE1	0	1.84854	0.812	0.314	0	5
SLC48A1	0	1.84659	0.824	0.183	0	5
PXK	0	1.84439	0.814	0.223	0	5
PLPP2	0	1.8413	0.74	0.012	0	5
SERPINI1	0	1.83114	0.681	0.025	0	5
TPPP3	0	1.82857	0.693	0.039	0	5
SUN2	0	1.82558	0.803	0.173	0	5
CLMN	0	1.82142	0.737	0.018	0	5
LGI3	0	1.81439	0.752	0.069	0	5
SYNJ2	0	1.81189	0.72	0.009	0	5
KCNMB4	0	1.80991	0.8	0.165	0	5
MYRF	0	1.79846	0.803	0.14	0	5
GAS7	0	1.78845	0.751	0.08	0	5
TMEM125	0	1.78837	0.736	0.021	0	5
DPYSL5	0	1.78427	0.656	0.024	0	5
NFASC	0	1.77998	0.834	0.243	0	5
CNTNAP4	0	1.77418	0.711	0.008	0	5
C1orf122	0	1.76572	0.886	0.476	0	5
CDK18	0	1.745	0.698	0.054	0	5
CHADL	0	1.73944	0.752	0.176	0	5
NACAD	0	1.73367	0.735	0.091	0	5
CDKN1C	0	1.72808	0.869	0.352	0	5
ERBB3	0	1.72754	0.779	0.134	0	5
SPP1	8.82357e-81	2.57881	0.845	0.573	2.25292e-76	6
FTL	5.59151e-70	1.35379	0.955	0.982	1.42768e-65	6
APOC1	8.91084e-69	1.62686	0.807	0.523	2.2752e-64	6
TMSB4X	3.40628e-60	1.12433	0.945	0.952	8.69726e-56	6
LAPTM5	9.29184e-57	1.22645	0.705	0.396	2.37248e-52	6
APOE	1.34371e-49	0.807859	0.95	0.865	3.43088e-45	6
C1QB	1.64007e-45	0.896283	0.805	0.445	4.18759e-41	6
CTSB	1.78604e-45	1.00688	0.781	0.599	4.56029e-41	6
B2M	8.40414e-44	0.906079	0.907	0.898	2.14583e-39	6
CD74	5.55227e-41	0.722684	0.86	0.463	1.41766e-36	6
AIF1	1.49851e-39	1.07461	0.676	0.412	3.82614e-35	6
C1QA	4.48177e-39	0.894845	0.726	0.417	1.14433e-34	6
CYBA	1.54904e-38	0.908028	0.71	0.427	3.95517e-34	6
A2M	5.51208e-38	0.881348	0.714	0.411	1.4074e-33	6
TYROBP	6.27728e-34	0.875835	0.712	0.42	1.60278e-29	6
MS4A7	5.56074e-33	0.780414	0.695	0.392	1.41982e-28	6
SAT1	7.40075e-32	0.997998	0.857	0.708	1.88963e-27	6
FCER1G	1.54298e-30	1.10191	0.564	0.364	3.93969e-26	6
S100A11	1.26381e-29	1.23968	0.59	0.394	3.2269e-25	6
NPC2	2.46727e-29	1.15738	0.648	0.555	6.29969e-25	6
RNASET2	8.04385e-29	0.70301	0.752	0.528	2.05384e-24	6
TMSB10	1.60793e-28	0.891491	0.8	0.859	4.10552e-24	6
GPNMB	1.92158e-28	1.17934	0.31	0.136	4.90636e-24	6
HLA-DRA	3.92282e-26	0.506833	0.764	0.453	1.00161e-21	6
CEBPD	7.95018e-26	0.643148	0.769	0.466	2.02992e-21	6
GPR34	1.58237e-25	0.821021	0.595	0.377	4.04028e-21	6
HLA-DPA1	2.03749e-25	0.667807	0.669	0.408	5.20231e-21	6
RGS10	3.73248e-25	0.764745	0.605	0.393	9.53014e-21	6
C3	1.97164e-24	0.850789	0.617	0.386	5.03418e-20	6
APOC2	8.30361e-24	1.35558	0.46	0.278	2.12016e-19	6
FOLR2	1.00264e-23	0.952657	0.479	0.302	2.56005e-19	6
KCTD12	3.13202e-23	1.02107	0.588	0.422	7.997e-19	6
NKTR	4.82402e-23	0.273282	0.236	0.632	1.23172e-18	6
SLCO2B1	7.0125e-23	1.02147	0.533	0.357	1.7905e-18	6
GYPC	7.14893e-23	0.948219	0.452	0.29	1.82534e-18	6
ARPC1B	1.03427e-22	0.905423	0.536	0.363	2.6408e-18	6
HCLS1	1.59385e-22	1.06721	0.464	0.303	4.06958e-18	6
C1QC	4.41082e-21	0.692732	0.617	0.396	1.12621e-16	6
CCNL1	1.77829e-20	0.308125	0.293	0.691	4.5405e-16	6
ITM2B	2.50562e-20	0.531529	0.871	0.967	6.39761e-16	6
IL18	1.71221e-19	0.812283	0.505	0.335	4.37178e-15	6
TPT1	5.02272e-19	0.59209	0.948	0.993	1.28245e-14	6
TRA2B	6.92397e-19	0.306458	0.331	0.737	1.7679e-14	6
HLA-E	7.50718e-19	0.565447	0.662	0.447	1.91681e-14	6
RSRP1	2.40513e-18	0.367688	0.188	0.493	6.14102e-14	6
CD68	2.42121e-18	0.994092	0.457	0.321	6.18207e-14	6
RGS1	2.95173e-18	0.544099	0.681	0.433	7.53666e-14	6
HSPH1	2.97266e-18	0.281372	0.281	0.614	7.5901e-14	6
ITGB2	1.43789e-17	0.945831	0.44	0.305	3.67136e-13	6
MS4A6A	3.37823e-17	0.971438	0.436	0.291	8.62565e-13	6
DDX3X	4.38939e-17	0.352828	0.329	0.706	1.12074e-12	6
ANKRD11	5.89552e-17	0.259536	0.252	0.592	1.5053e-12	6
CTSZ	6.00181e-17	0.851391	0.486	0.346	1.53244e-12	6
PKN2	5.42395e-16	0.280392	0.148	0.397	1.3849e-11	6
MED13L	8.7348e-16	0.257727	0.248	0.566	2.23026e-11	6
CTSS	3.06299e-15	0.721403	0.49	0.349	7.82074e-11	6
HLA-B	3.12549e-15	0.581377	0.712	0.668	7.98031e-11	6
KANSL1	3.29025e-15	0.256717	0.174	0.434	8.40099e-11	6
ASAH1	5.18251e-15	0.843356	0.662	0.736	1.32325e-10	6
TSPYL2	5.35908e-15	0.259379	0.112	0.322	1.36834e-10	6
ARHGDIB	6.58735e-15	0.841943	0.452	0.33	1.68195e-10	6
PTPRC	8.25831e-15	0.821174	0.471	0.341	2.10859e-10	6
FKBP5	9.76593e-15	0.749456	0.555	0.424	2.49353e-10	6
CSF1R	1.05425e-14	0.697189	0.533	0.379	2.69182e-10	6
SPG7	2.30892e-14	0.2777	0.131	0.356	5.89536e-10	6
PRPF4B	7.42067e-14	0.312341	0.24	0.535	1.89472e-09	6
CDK12	1.72719e-13	0.279512	0.15	0.379	4.41004e-09	6
MGST2	1.96092e-13	0.762712	0.34	0.228	5.00681e-09	6
FTH1	2.55103e-13	0.518673	0.917	0.991	6.51354e-09	6
LY86	2.87446e-13	0.77098	0.419	0.303	7.33935e-09	6
CPM	2.9803e-13	0.723758	0.445	0.323	7.60959e-09	6
N4BP2L2	3.1129e-13	0.350713	0.376	0.78	7.94817e-09	6
AAK1	3.59088e-13	0.269202	0.217	0.49	9.16859e-09	6
IFRD1	3.9879e-13	0.342255	0.171	0.409	1.01823e-08	6
SLA	5.08722e-13	0.801513	0.433	0.312	1.29892e-08	6
CAPG	6.58381e-13	1.06772	0.357	0.253	1.68104e-08	6
DIP2A	9.95796e-13	0.258549	0.133	0.342	2.54257e-08	6
LGALS1	1.04283e-12	1.23804	0.376	0.269	2.66265e-08	6
ARRDC3	1.07602e-12	0.415573	0.176	0.413	2.7474e-08	6
SRSF7	1.45512e-12	0.542832	0.374	0.743	3.71536e-08	6
RPL11	1.57708e-12	0.458946	0.867	0.974	4.02675e-08	6
PPP1R10	2.07101e-12	0.386312	0.248	0.535	5.28791e-08	6
TREM2	2.52177e-12	0.782781	0.443	0.325	6.43884e-08	6
GPATCH2L	3.07978e-12	0.447214	0.231	0.518	7.8636e-08	6
CD37	3.77331e-12	0.673568	0.445	0.328	9.63439e-08	6
MACF1	6.29722e-12	0.267364	0.255	0.542	1.60787e-07	6
HLA-DPB1	6.31237e-12	0.551489	0.538	0.392	1.61174e-07	6
CLIC1	7.20061e-12	0.775905	0.419	0.315	1.83853e-07	6
FYB1	7.23103e-12	0.754777	0.479	0.372	1.8463e-07	6
HIST1H2AC	7.65151e-12	0.456203	0.119	0.308	1.95366e-07	6
CTSD	1.94198e-11	1.13484	0.562	0.596	4.95847e-07	6
ROCK1	2.47741e-11	0.26736	0.286	0.578	6.32557e-07	6
UCP2	3.73926e-11	0.855252	0.283	0.186	9.54744e-07	6
VAMP8	4.52965e-11	0.807142	0.395	0.31	1.15655e-06	6
AL355075.4	6.36661e-11	0.307923	0.117	0.291	1.62559e-06	6
RANBP2	7.18913e-11	0.273282	0.198	0.423	1.8356e-06	6
UNC93B1	1.00255e-10	0.873866	0.321	0.229	2.55981e-06	6
VSIG4	1.10271e-10	0.773771	0.345	0.244	2.81555e-06	6
RPS19	1.30963e-10	0.438142	0.876	0.979	3.34387e-06	6
PRMT2	2.19209e-10	0.384588	0.286	0.579	5.59707e-06	6
AP2A2	2.23853e-10	0.298854	0.15	0.349	5.71565e-06	6
ELMO1	3.02384e-10	0.400826	0.186	0.412	7.72076e-06	6
IRF2BP2	3.11682e-10	0.252422	0.274	0.542	7.95817e-06	6
CDC37	3.72769e-10	0.266801	0.224	0.462	9.51792e-06	6
GCC2	4.09097e-10	0.422677	0.26	0.521	1.04455e-05	6
CFLAR	4.15308e-10	0.252241	0.183	0.389	1.06041e-05	6
SERF2	5.66789e-10	0.668248	0.695	0.884	1.44718e-05	6
ACTR3	5.75588e-10	0.256372	0.279	0.557	1.46965e-05	6
RPLP1	6.06198e-10	0.426438	0.919	0.99	1.5478e-05	6
CD46	6.7079e-10	0.258382	0.229	0.464	1.71273e-05	6
AKAP13	6.75634e-10	0.905747	0.502	0.439	1.7251e-05	6
SMG1	8.60696e-10	0.375996	0.171	0.377	2.19762e-05	6
SCIN	8.73734e-10	0.876827	0.336	0.248	2.23091e-05	6
SLC8A1	1.86481e-09	0.252961	0.171	0.365	4.76141e-05	6
MDM2	2.05148e-09	0.269636	0.19	0.398	5.23804e-05	6
RPL39	2.12026e-09	0.428447	0.81	0.972	5.41366e-05	6
SETX	2.29423e-09	0.252626	0.229	0.461	5.85785e-05	6
CD53	2.35791e-09	0.733185	0.371	0.289	6.02045e-05	6
ATM	3.1566e-09	0.492961	0.29	0.565	8.05976e-05	6
VSIR	3.23873e-09	0.649497	0.445	0.352	8.26946e-05	6
PSAP	3.68608e-09	0.618072	0.717	0.861	9.41167e-05	6
RPL36A	5.22425e-09	0.416124	0.776	0.941	0.000133391	6
PLXDC2	5.29334e-09	0.533875	0.471	0.372	0.000135155	6
CXCR4	6.21295e-09	0.389173	0.486	0.353	0.000158635	6
SESN3	6.88257e-09	0.275196	0.181	0.375	0.000175733	6
CYFIP1	9.49117e-09	0.81419	0.452	0.387	0.000242338	6
ITGAX	9.75434e-09	1.00069	0.307	0.227	0.000249058	6
GRB2	1.05887e-08	0.307639	0.321	0.608	0.00027036	6
GADD45G	1.46641e-08	0.410236	0.183	0.363	0.000374417	6
CREG1	1.86692e-08	0.695415	0.424	0.345	0.000476682	6
MYL12A	1.96868e-08	0.654506	0.374	0.297	0.000502663	6
ATP6AP2	2.13353e-08	0.358851	0.364	0.68	0.000544754	6
IER5L	2.27517e-08	0.266526	0.157	0.326	0.00058092	6
C6orf62	2.54285e-08	0.368547	0.2	0.406	0.000649265	6
SIGLEC10	2.70599e-08	0.896137	0.295	0.219	0.000690921	6
SMAP2	2.78682e-08	0.567569	0.593	0.563	0.000711558	6
OGFRL1	3.52381e-08	0.653221	0.607	0.636	0.000899734	6
CD84	3.88466e-08	0.899964	0.348	0.271	0.000991871	6
ZFAND5	4.0827e-08	0.420046	0.355	0.64	0.00104244	6
FMNL3	4.57899e-08	0.26457	0.155	0.319	0.00116915	6
FCGRT	4.66604e-08	0.636171	0.486	0.406	0.00119138	6
RPS2	5.12854e-08	0.343255	0.902	0.987	0.00130947	6
OAZ1	6.19263e-08	0.722451	0.657	0.883	0.00158116	6
PELI1	6.80555e-08	0.277723	0.236	0.451	0.00173766	6
MAFB	7.02519e-08	1.17086	0.505	0.462	0.00179374	6
CEBPB	7.23962e-08	0.526027	0.502	0.393	0.00184849	6
TGOLN2	7.62421e-08	0.250791	0.321	0.603	0.00194669	6
CD99	7.76568e-08	0.665124	0.455	0.409	0.00198281	6
PHACTR1	8.1797e-08	0.361125	0.164	0.327	0.00208852	6
PDK4	9.54008e-08	0.863366	0.44	0.363	0.00243587	6
TOP2A	0	2.66696	0.616	0.009	0	7
CENPF	0	2.57174	0.537	0.023	0	7
MKI67	0	2.28746	0.491	0.003	0	7
TYMS	0	2.24526	0.833	0.033	0	7
NUSAP1	0	1.90334	0.458	0.015	0	7
CENPU	0	1.66625	0.759	0.02	0	7
PCLAF	0	1.61921	0.611	0.01	0	7
TPX2	0	1.54979	0.477	0.008	0	7
PBK	0	1.49612	0.505	0.002	0	7
RAD51AP1	0	1.40821	0.653	0.025	0	7
PRC1	0	1.38053	0.523	0.02	0	7
MAD2L1	0	1.3587	0.69	0.05	0	7
CENPK	0	1.33708	0.662	0.013	0	7
ASPM	0	1.32124	0.31	0.003	0	7
UBE2C	0	1.31453	0.44	0.003	0	7
ORC6	0	1.28255	0.667	0.05	0	7
BRCA2	0	1.27582	0.593	0.038	0	7
BIRC5	0	1.23904	0.458	0.003	0	7
FAM111B	0	1.20377	0.551	0.002	0	7
ZWINT	0	1.17949	0.667	0.032	0	7
CDK1	0	1.17234	0.477	0.01	0	7
HIST1H3B	0	1.16483	0.296	0.004	0	7
CENPH	0	1.14644	0.639	0.04	0	7
GINS2	0	1.14128	0.616	0.017	0	7
RRM2	0	1.11472	0.421	0.003	0	7
BRCA1	0	1.10079	0.611	0.045	0	7
CHEK1	0	1.09719	0.639	0.015	0	7
KIF11	0	1.05672	0.431	0.013	0	7
ESCO2	0	1.00345	0.389	0.004	0	7
CLSPN	0	0.996249	0.528	0.01	0	7
E2F1	0	0.994873	0.542	0.012	0	7
GTSE1	0	0.952651	0.329	0.006	0	7
KNL1	0	0.918112	0.315	0.004	0	7
CDKN3	0	0.901895	0.329	0.009	0	7
DTL	0	0.901158	0.505	0.002	0	7
TK1	0	0.898468	0.403	0.004	0	7
NCAPG	0	0.846618	0.403	0.003	0	7
CENPM	0	0.829857	0.509	0.017	0	7
NUF2	0	0.795538	0.343	0.008	0	7
SGO1	0	0.791909	0.384	0.006	0	7
MCM10	0	0.787098	0.481	0.001	0	7
FOXM1	0	0.780894	0.38	0.006	0	7
KIF15	0	0.762542	0.375	0.008	0	7
CKAP2L	0	0.739642	0.319	0.001	0	7
XRCC2	0	0.694438	0.417	0.012	0	7
NDC80	0	0.691524	0.343	0.002	0	7
CDT1	0	0.677674	0.449	0.007	0	7
CDCA7	0	0.66818	0.412	0.018	0	7
TACC3	0	0.638594	0.37	0.012	0	7
MND1	0	0.622134	0.352	0.004	0	7
PIMREG	0	0.614193	0.264	0.002	0	7
BRIP1	0	0.598486	0.417	0.003	0	7
CDCA5	0	0.59238	0.361	0.005	0	7
CDC45	0	0.545552	0.333	0.002	0	7
BUB1	0	0.542485	0.264	0.003	0	7
NCAPH	0	0.539527	0.319	0.007	0	7
SKA3	0	0.538767	0.296	0.002	0	7
PKMYT1	0	0.532544	0.338	0.005	0	7
RMI2	0	0.521029	0.329	0.011	0	7
DIAPH3	0	0.516986	0.306	0.004	0	7
KIF4A	0	0.484152	0.25	0.001	0	7
SPAG5	0	0.482115	0.264	0.006	0	7
CDC6	0	0.478409	0.273	0.003	0	7
POC1A	0	0.461982	0.282	0.006	0	7
EXO1	0	0.364463	0.255	0.001	0	7
UBE2T	1.54889e-301	1.25936	0.63	0.051	3.95478e-297	7
CENPN	2.8677e-288	0.788498	0.417	0.021	7.3221e-284	7
MCM2	1.82577e-279	0.576868	0.412	0.022	4.66173e-275	7
TMSB15A	8.27868e-279	1.05547	0.634	0.055	2.11379e-274	7
ZNF367	3.21017e-278	0.654861	0.375	0.018	8.19653e-274	7
TCF19	8.79811e-276	0.391153	0.282	0.009	2.24642e-271	7
RTKN2	6.79851e-269	1.10019	0.463	0.029	1.73586e-264	7
HMMR	2.38525e-262	1.33799	0.347	0.016	6.09026e-258	7
ASF1B	1.05201e-261	0.399694	0.287	0.01	2.6861e-257	7
MXD3	6.20043e-254	0.732014	0.343	0.016	1.58316e-249	7
WDR76	1.07738e-250	0.663717	0.384	0.021	2.75088e-246	7
CHAF1A	2.14397e-248	0.678961	0.528	0.041	5.47419e-244	7
FANCD2	1.42806e-244	0.475817	0.31	0.013	3.64625e-240	7
WEE1	1.79246e-243	0.670359	0.44	0.029	4.57669e-239	7
HELLS	3.06199e-241	1.59226	0.792	0.109	7.81819e-237	7
MYBL1	2.24286e-236	0.886377	0.398	0.024	5.7267e-232	7
C21orf58	3.48835e-234	0.887229	0.523	0.044	8.90682e-230	7
FANCI	2.60486e-220	0.694047	0.421	0.029	6.65099e-216	7
FANCA	1.0419e-216	0.490633	0.38	0.024	2.66029e-212	7
PSMC3IP	4.13911e-211	0.646909	0.421	0.031	1.05684e-206	7
KNTC1	7.17089e-206	0.52614	0.394	0.027	1.83094e-201	7
ATAD5	5.35347e-205	1.00948	0.616	0.07	1.3669e-200	7
TMEM106C	3.63215e-202	0.930816	0.648	0.079	9.27396e-198	7
FEN1	6.99755e-202	1.25507	0.713	0.101	1.78668e-197	7
ATAD2	3.10193e-198	1.32224	0.639	0.079	7.92015e-194	7
PLK4	2.53415e-197	0.393093	0.269	0.013	6.47045e-193	7
WDHD1	1.14501e-192	0.369344	0.319	0.019	2.92356e-188	7
MCM4	3.90842e-188	1.22909	0.718	0.109	9.97937e-184	7
TIMELESS	2.81062e-183	0.637966	0.412	0.034	7.17636e-179	7
PTTG1	1.29831e-177	1.56582	0.384	0.031	3.31498e-173	7
LMNB1	4.47964e-177	0.963318	0.611	0.08	1.14379e-172	7
PCNA	3.12402e-175	1.77396	0.824	0.172	7.97656e-171	7
MMS22L	1.0614e-174	0.926123	0.495	0.052	2.71007e-170	7
ECT2	5.12505e-172	0.820012	0.356	0.027	1.30858e-167	7
MCM7	1.23202e-169	1.62899	0.782	0.158	3.14572e-165	7
DSN1	7.09686e-168	0.648937	0.477	0.049	1.81204e-163	7
DHFR	2.19059e-167	1.54463	0.782	0.156	5.59323e-163	7
SMC4	4.58457e-167	1.31863	0.611	0.083	1.17058e-162	7
MCM3	6.32661e-163	1.02326	0.616	0.087	1.61537e-158	7
NCAPG2	2.01188e-162	0.521681	0.375	0.031	5.13692e-158	7
MCM8	1.57059e-161	0.479838	0.361	0.029	4.0102e-157	7
BLM	1.8781e-156	0.357801	0.269	0.016	4.79535e-152	7
GINS4	2.41246e-155	0.415958	0.292	0.02	6.15973e-151	7
EZH2	3.81125e-152	1.05764	0.634	0.101	9.73126e-148	7
REXO5	2.55461e-151	0.386763	0.273	0.018	6.52268e-147	7
CCDC34	2.91205e-150	0.861283	0.495	0.06	7.43534e-146	7
LIG1	1.3246e-148	0.719372	0.463	0.052	3.38211e-144	7
DNAJC9	9.868e-145	0.982948	0.667	0.114	2.5196e-140	7
RACGAP1	1.48948e-143	0.603554	0.356	0.032	3.80309e-139	7
CCNE2	5.41178e-141	0.857828	0.519	0.07	1.38179e-136	7
ZGRF1	8.55222e-138	0.656722	0.449	0.053	2.18364e-133	7
FANCB	1.72244e-137	0.362336	0.255	0.017	4.39791e-133	7
CENPW	3.49439e-135	0.631691	0.361	0.035	8.92223e-131	7
SMC2	2.34302e-134	1.66742	0.861	0.242	5.98244e-130	7
RFC4	5.87921e-134	0.933915	0.579	0.092	1.50114e-129	7
CDC7	2.58034e-132	0.431989	0.347	0.033	6.58839e-128	7
MCM6	1.71266e-131	0.711058	0.519	0.073	4.37294e-127	7
GGH	1.4218e-127	0.699601	0.486	0.068	3.63028e-123	7
CEP152	4.10604e-126	0.374746	0.269	0.02	1.04839e-121	7
RFC3	6.42686e-122	0.71498	0.486	0.07	1.64097e-117	7
WDR34	1.60718e-117	0.571773	0.431	0.056	4.10361e-113	7
PRIM1	1.20778e-116	0.796828	0.588	0.106	3.08381e-112	7
H2AFZ	6.17619e-116	2.3957	0.986	0.689	1.57697e-111	7
MNS1	7.53786e-116	0.534015	0.301	0.028	1.92464e-111	7
HMGB2	5.13837e-115	2.28696	0.87	0.289	1.31198e-110	7
MASTL	8.30258e-115	0.50507	0.333	0.035	2.1199e-110	7
CENPO	1.87967e-113	0.326548	0.278	0.024	4.79937e-109	7
RRM1	8.86874e-112	1.01797	0.662	0.145	2.26445e-107	7
SGO2	9.28636e-109	0.702037	0.324	0.035	2.37109e-104	7
PHF19	1.63114e-108	0.612876	0.421	0.057	4.1648e-104	7
CCDC15	2.60114e-107	0.429371	0.324	0.035	6.64148e-103	7
AC006115.2	3.99133e-106	0.510981	0.38	0.048	1.01911e-101	7
CDCA4	2.54786e-105	0.366078	0.287	0.028	6.50544e-101	7
FANCG	3.42773e-103	0.38489	0.315	0.034	8.75202e-99	7
GMNN	1.41976e-101	0.725657	0.532	0.094	3.62506e-97	7
CENPP	7.94497e-100	0.474187	0.421	0.061	2.02859e-95	7
MCM5	1.90657e-98	0.865988	0.583	0.118	4.86804e-94	7
FBXO5	6.42071e-97	0.844993	0.468	0.081	1.6394e-92	7
HMGB1	1.25229e-96	1.54706	0.995	0.965	3.19747e-92	7
GINS1	1.07322e-95	0.317819	0.273	0.028	2.74026e-91	7
BARD1	8.11528e-94	0.996174	0.597	0.132	2.07207e-89	7
INSM1	3.21481e-93	1.173	0.514	0.1	8.20837e-89	7
RPA3	7.02644e-93	0.901406	0.667	0.163	1.79406e-88	7
ACYP1	9.93788e-93	0.585384	0.481	0.085	2.53744e-88	7
NRGN	1.1048e-92	0.280857	0.259	0.026	2.82089e-88	7
CLDN5	0	5.85981	0.747	0.011	0	8
IFI27	0	5.14214	0.747	0.027	0	8
IGFBP7	0	4.83124	0.896	0.076	0	8
ITM2A	0	4.49969	0.692	0.012	0	8
MT1E	0	4.35164	0.742	0.046	0	8
RGS5	0	4.2528	0.626	0.018	0	8
CAVIN2	0	4.15595	0.72	0.003	0	8
EPAS1	0	3.93714	0.802	0.017	0	8
APOLD1	0	3.59848	0.753	0.034	0	8
ADIRF	0	3.50348	0.676	0.017	0	8
DCN	0	3.38805	0.478	0.003	0	8
ABCG2	0	3.37799	0.637	0.032	0	8
FN1	0	3.33592	0.681	0.038	0	8
GNG11	0	3.3026	0.714	0.005	0	8
FLT1	0	3.23018	0.599	0.013	0	8
EDN1	0	3.22303	0.434	0.019	0	8
HIGD1B	0	3.15566	0.489	0.001	0	8
CA4	0	3.10224	0.654	0.001	0	8
SLC38A5	0	3.06999	0.643	0.01	0	8
IGFBP3	0	3.05694	0.478	0.002	0	8
SRARP	0	3.01759	0.604	0.001	0	8
SLC2A1	0	3.00284	0.615	0.037	0	8
ITIH5	0	2.67583	0.588	0.006	0	8
MT1M	0	2.66504	0.544	0.028	0	8
COBLL1	0	2.6088	0.632	0.003	0	8
ABCB1	0	2.5699	0.577	0.001	0	8
LHFPL6	0	2.54101	0.643	0.035	0	8
PTPRB	0	2.46247	0.56	0.002	0	8
AL732437.3	0	2.45226	0.434	0	0	8
NOSTRIN	0	2.41595	0.582	0.007	0	8
ARHGAP29	0	2.41173	0.615	0.001	0	8
BGN	0	2.30519	0.357	0.002	0	8
ADGRF5	0	2.23303	0.571	0.001	0	8
MUSTN1	0	2.21439	0.368	0.005	0	8
ESAM	0	2.16535	0.555	0.003	0	8
GGT5	0	2.15886	0.549	0.002	0	8
CAV1	0	2.15438	0.5	0.015	0	8
VWF	0	2.13249	0.44	0.003	0	8
TMEM204	0	2.10552	0.566	0.006	0	8
ITGA1	0	2.00773	0.489	0.005	0	8
TIE1	0	1.96824	0.495	0.004	0	8
BTNL9	0	1.90302	0.412	0.001	0	8
MYO1B	0	1.86904	0.341	0.002	0	8
MYL9	0	1.84143	0.33	0.002	0	8
ATP10A	0	1.81388	0.429	0.001	0	8
COX7A1	0	1.80532	0.462	0.007	0	8
ADGRL4	0	1.76034	0.429	0	0	8
LEF1	0	1.71988	0.467	0.001	0	8
RERGL	0	1.69835	0.319	0.003	0	8
TBX3	0	1.68585	0.407	0.001	0	8
NOTCH3	0	1.66818	0.28	0.004	0	8
DEPP1	0	1.66783	0.335	0.008	0	8
KDR	0	1.62085	0.401	0.002	0	8
CLEC14A	0	1.57341	0.401	0.011	0	8
CAV2	0	1.56461	0.44	0.004	0	8
TGM2	0	1.55753	0.407	0	0	8
LEPR	0	1.54566	0.352	0.008	0	8
PLAC9	0	1.5252	0.297	0.003	0	8
PCAT19	0	1.51207	0.401	0.001	0	8
PALMD	0	1.49653	0.352	0.003	0	8
SLC39A8	0	1.46366	0.401	0.008	0	8
IFITM1	0	1.46066	0.346	0.008	0	8
EDN3	0	1.44425	0.379	0	0	8
PTH1R	0	1.40139	0.258	0.004	0	8
ROBO4	0	1.38069	0.374	0.007	0	8
CFH	0	1.31408	0.275	0	0	8
CGNL1	0	1.3047	0.341	0.004	0	8
CD34	0	1.27562	0.368	0.002	0	8
CYYR1	0	1.25813	0.335	0	0	8
IL1R1	0	1.24311	0.291	0.002	0	8
CDH5	0	1.17702	0.33	0	0	8
LSR	0	1.16357	0.335	0.007	0	8
FOXC1	0	1.14697	0.324	0.002	0	8
TM4SF18	0	1.12551	0.28	0	0	8
SLC52A3	0	1.12494	0.253	0	0	8
MECOM	0	1.11974	0.297	0	0	8
DIPK2B	0	1.1069	0.297	0.004	0	8
EMCN	0	1.10467	0.319	0	0	8
ADGRL2	0	1.08213	0.269	0	0	8
PPIC	0	1.02057	0.308	0.006	0	8
MYCT1	0	0.997904	0.275	0	0	8
RASIP1	0	0.974248	0.275	0.002	0	8
ACVRL1	0	0.969188	0.269	0.001	0	8
ST8SIA6	0	0.82539	0.258	0.001	0	8
PAPSS2	3.34097e-306	1.16372	0.319	0.009	8.53049e-302	8
EGFL7	1.78612e-303	2.1903	0.538	0.031	4.56051e-299	8
CCN2	1.05854e-299	3.20417	0.56	0.035	2.70277e-295	8
NR2F2	3.13843e-285	1.42	0.264	0.007	8.01335e-281	8
MFSD2A	1.21766e-276	3.69417	0.67	0.058	3.10904e-272	8
NDUFA4L2	2.32258e-272	3.27634	0.544	0.036	5.93025e-268	8
ECM1	3.00023e-263	1.06674	0.264	0.007	7.6605e-259	8
MT1F	1.96388e-247	1.76829	0.478	0.03	5.01436e-243	8
DOCK9	1.07788e-245	2.52259	0.577	0.046	2.75214e-241	8
EMP2	5.62255e-239	1.78948	0.5	0.035	1.43561e-234	8
BCAM	1.04296e-232	1.29141	0.324	0.014	2.66299e-228	8
KANK3	9.48449e-219	1.58656	0.385	0.022	2.42167e-214	8
ELOVL7	2.52277e-216	1.30059	0.33	0.016	6.44138e-212	8
TIMP3	1.73502e-211	3.37728	0.808	0.12	4.43002e-207	8
HEG1	4.36442e-211	1.78897	0.489	0.038	1.11437e-206	8
PLEKHG1	1.06444e-210	1.46265	0.341	0.017	2.71783e-206	8
SORBS2	1.25672e-204	2.14751	0.505	0.042	3.20878e-200	8
VIM	4.89208e-204	3.17613	0.885	0.149	1.24909e-199	8
RBP1	8.95738e-202	1.59014	0.374	0.022	2.28709e-197	8
WWTR1	1.14541e-195	1.60664	0.423	0.03	2.92459e-191	8
S100A16	9.27217e-195	1.96077	0.516	0.046	2.36746e-190	8
CAVIN1	6.00419e-191	1.30678	0.335	0.019	1.53305e-186	8
HLF	2.67234e-189	1.87727	0.527	0.051	6.82328e-185	8
DEGS2	4.74581e-187	1.15662	0.313	0.016	1.21175e-182	8
COLEC12	4.67815e-181	1.64458	0.291	0.015	1.19447e-176	8
GPIHBP1	6.09031e-181	1.16611	0.341	0.02	1.55504e-176	8
GPR146	6.14418e-178	0.942825	0.264	0.012	1.56879e-173	8
TPM2	1.09322e-176	2.18889	0.374	0.026	2.79132e-172	8
AHNAK	8.48315e-168	2.20684	0.571	0.066	2.166e-163	8
ICAM2	4.64575e-167	1.65512	0.379	0.028	1.1862e-162	8
DGKE	5.79834e-166	1.25002	0.335	0.022	1.48049e-161	8
IFITM3	3.89133e-157	3.2585	0.83	0.183	9.93574e-153	8
DLC1	1.11045e-151	1.73283	0.473	0.049	2.8353e-147	8
CRIP1	2.15351e-150	1.4374	0.28	0.016	5.49855e-146	8
TMEM88	7.06818e-148	1.28273	0.352	0.027	1.80472e-143	8
LAMB2	8.86207e-146	1.1604	0.374	0.031	2.26275e-141	8
JCAD	4.01902e-143	2.10955	0.5	0.06	1.02618e-138	8
TCN2	6.97843e-137	1.44511	0.39	0.037	1.7818e-132	8
ATP1A2	1.61498e-135	3.19592	0.505	0.064	4.12352e-131	8
GALNT15	3.08978e-135	1.51982	0.407	0.04	7.88913e-131	8
PODXL	3.09583e-132	2.14917	0.511	0.069	7.90459e-128	8
FSTL1	1.5875e-127	0.960523	0.253	0.016	4.05337e-123	8
EGFL8	5.50956e-125	1.30504	0.385	0.039	1.40676e-120	8
ECE1	4.96495e-121	1.37242	0.363	0.035	1.2677e-116	8
SOX18	1.89275e-117	1.22496	0.258	0.018	4.83276e-113	8
CSRP2	8.8843e-116	1.74109	0.538	0.081	2.26843e-111	8
SLCO1A2	4.63235e-114	1.95446	0.495	0.07	1.18278e-109	8
SPARCL1	1.62657e-112	2.72595	0.896	0.298	4.15313e-108	8
NET1	1.30289e-108	2.73132	0.599	0.119	3.32667e-104	8
EBF1	1.47906e-107	1.09115	0.269	0.022	3.77648e-103	8
ANXA1	4.93729e-107	1.3172	0.291	0.025	1.26064e-102	8
ABLIM1	1.09671e-106	2.46674	0.582	0.113	2.80023e-102	8
UACA	2.84205e-104	1.63913	0.44	0.061	7.2566e-100	8
AKAP12	5.12319e-102	2.31227	0.527	0.095	1.3081e-97	8
TAGLN2	9.0994e-100	1.99016	0.61	0.132	2.32335e-95	8
TPM1	6.24905e-97	2.45781	0.731	0.217	1.59557e-92	8
SLC7A5	1.17488e-96	2.61599	0.632	0.152	2.99983e-92	8
SLC9A3R2	3.00748e-96	2.30097	0.538	0.105	7.67899e-92	8
STARD8	2.15089e-95	0.926031	0.264	0.023	5.49188e-91	8
CA2	3.09025e-92	1.72915	0.401	0.055	7.89034e-88	8
GIMAP7	3.92618e-92	1.43771	0.374	0.048	1.00247e-87	8
SMIM3	2.04627e-89	1.27975	0.434	0.067	5.22475e-85	8
ENG	1.07064e-87	1.48955	0.5	0.092	2.73367e-83	8
FLNB	5.20046e-85	1.32529	0.385	0.057	1.32783e-80	8
UTRN	6.17131e-84	1.81031	0.544	0.117	1.57572e-79	8
SMTN	6.17955e-82	1.14641	0.319	0.04	1.57782e-77	8
CCL5	0	4.70397	0.85	0.026	0	9
IL7R	0	3.81679	0.667	0.002	0	9
S100A4	0	3.36902	0.863	0.034	0	9
IL32	0	3.36214	0.804	0.007	0	9
CD52	0	3.09915	0.85	0.005	0	9
NKG7	0	3.03265	0.569	0.004	0	9
GZMK	0	2.97808	0.588	0	0	9
CD2	0	2.97146	0.797	0.001	0	9
ANXA1	0	2.88539	0.647	0.022	0	9
GZMA	0	2.84698	0.699	0	0	9
CD3D	0	2.84082	0.83	0	0	9
TRBC2	0	2.67809	0.667	0.001	0	9
CD3E	0	2.53883	0.765	0	0	9
IFNG	0	2.48524	0.379	0	0	9
KLRD1	0	2.44455	0.386	0.001	0	9
CD3G	0	2.44351	0.745	0	0	9
TRBC1	0	2.34774	0.536	0	0	9
CRIP1	0	2.30704	0.614	0.014	0	9
CST7	0	2.27787	0.595	0.002	0	9
CD48	0	2.1239	0.732	0.038	0	9
TRAC	0	2.11958	0.608	0.001	0	9
ISG20	0	2.0849	0.641	0.024	0	9
GZMH	0	2.04969	0.471	0	0	9
TUBA4A	0	2.04016	0.614	0.015	0	9
CD8A	0	2.02276	0.438	0	0	9
ACAP1	0	1.86209	0.569	0.01	0	9
CTSW	0	1.84175	0.49	0.004	0	9
CD247	0	1.75376	0.477	0.001	0	9
KLRB1	0	1.71932	0.255	0	0	9
GZMM	0	1.69493	0.471	0.002	0	9
CD8B	0	1.56998	0.359	0	0	9
IL2RG	0	1.50478	0.477	0.015	0	9
IKZF3	0	1.45905	0.399	0.001	0	9
SKAP1	0	1.40508	0.431	0	0	9
LCK	0	1.40037	0.438	0	0	9
ITM2A	0	1.32491	0.497	0.015	0	9
GPR171	0	1.31638	0.333	0.006	0	9
LINC01871	0	1.3086	0.268	0	0	9
CD96	0	1.30735	0.307	0.001	0	9
ICAM3	0	1.22831	0.392	0.007	0	9
CD27	0	1.20493	0.379	0.003	0	9
TC2N	0	1.19198	0.327	0.001	0	9
OCIAD2	0	1.19005	0.373	0.008	0	9
ITK	0	1.17224	0.307	0	0	9
MDFIC	0	1.13489	0.333	0.006	0	9
PRF1	0	1.09852	0.261	0	0	9
SH2D1A	0	1.08231	0.281	0	0	9
PYHIN1	0	1.05148	0.294	0	0	9
CRYBG1	0	0.969576	0.275	0.005	0	9
STAT4	0	0.960682	0.261	0.001	0	9
S1PR4	0	0.909265	0.268	0.001	0	9
CYTOR	1.83237e-286	1.4562	0.444	0.018	4.67859e-282	9
RUNX3	3.50234e-277	2.03663	0.686	0.05	8.94253e-273	9
ITGA4	8.6722e-273	1.13931	0.346	0.011	2.21427e-268	9
TENT5C	1.15476e-265	1.20898	0.34	0.011	2.94845e-261	9
PTPN22	3.79645e-256	1.14754	0.346	0.012	9.69348e-252	9
TBC1D10C	4.47431e-255	1.25096	0.307	0.009	1.14243e-250	9
CYTIP	1.4069e-231	2.42226	0.771	0.08	3.59225e-227	9
LTB	1.27635e-230	1.43718	0.353	0.014	3.25889e-226	9
LIME1	1.47978e-188	1.46607	0.484	0.035	3.77832e-184	9
HLA-F	1.21915e-185	2.08673	0.739	0.092	3.11284e-181	9
KLRK1	3.76377e-185	1.71813	0.444	0.03	9.61004e-181	9
GIMAP7	7.13839e-173	1.712	0.536	0.047	1.82264e-168	9
CD7	3.37752e-169	1.84171	0.529	0.048	8.62381e-165	9
CD44	1.83356e-164	1.91114	0.588	0.061	4.68162e-160	9
CD69	1.09843e-163	3.34448	0.863	0.148	2.80463e-159	9
SYTL3	1.01478e-155	1.91567	0.627	0.075	2.59103e-151	9
AREG	3.19463e-147	2.12144	0.281	0.014	8.15686e-143	9
BCL11B	1.55385e-146	1.9073	0.667	0.093	3.96745e-142	9
RAC2	1.67472e-144	1.52389	0.536	0.058	4.27607e-140	9
DUSP2	2.76634e-140	2.88715	0.732	0.114	7.06329e-136	9
TNFAIP8	2.02042e-135	1.17718	0.359	0.026	5.15873e-131	9
RIPOR2	3.55742e-130	0.848001	0.261	0.014	9.08315e-126	9
VIM	1.3278e-113	1.93024	0.778	0.151	3.39028e-109	9
S100A10	3.12049e-113	1.79891	0.614	0.094	7.96754e-109	9
EMB	2.20908e-112	1.60266	0.588	0.089	5.64043e-108	9
ETS1	7.60934e-105	2.45321	0.784	0.203	1.94289e-100	9
OXNAD1	9.9726e-104	1.54992	0.477	0.063	2.5463e-99	9
CLEC2D	1.80395e-102	1.60655	0.497	0.069	4.60602e-98	9
TRAF3IP3	3.18534e-98	1.2004	0.359	0.036	8.13314e-94	9
TRG-AS1	3.98775e-98	1.05364	0.255	0.018	1.01819e-93	9
RHOH	1.15061e-96	1.10776	0.353	0.035	2.93784e-92	9
EMP3	6.39787e-95	1.32054	0.405	0.048	1.63357e-90	9
CEMIP2	6.90847e-95	1.82356	0.575	0.102	1.76394e-90	9
HLA-A	8.57843e-94	2.53206	1	0.693	2.19033e-89	9
B2M	4.57241e-93	2.39282	1	0.897	1.16747e-88	9
HLA-B	1.49559e-92	2.42648	1	0.667	3.81869e-88	9
PLP2	1.76818e-91	0.828842	0.275	0.023	4.5147e-87	9
PTPRC	1.17057e-90	2.0586	0.948	0.339	2.98882e-86	9
MYL12A	3.41052e-85	2.09626	0.863	0.294	8.70807e-81	9
TSTD1	8.50389e-85	1.1267	0.392	0.05	2.1713e-80	9
CASP8	1.6693e-84	1.28609	0.418	0.057	4.26222e-80	9
BTG1	2.55584e-84	2.63476	0.987	0.805	6.52583e-80	9
HLA-C	1.34053e-83	2.02064	0.993	0.562	3.42278e-79	9
LCP1	1.56424e-82	1.88919	0.725	0.19	3.99398e-78	9
RPS27	3.24383e-82	1.67124	0.993	0.983	8.28246e-78	9
CXCR4	4.50111e-82	2.27486	0.941	0.351	1.14927e-77	9
AHNAK	3.16147e-81	1.46977	0.451	0.068	8.07218e-77	9
NIBAN1	1.37747e-78	1.13026	0.425	0.063	3.51709e-74	9
RPS15A	6.94178e-78	1.47277	0.993	0.97	1.77244e-73	9
RPS29	1.14433e-76	1.46737	0.993	0.973	2.92182e-72	9
PTGER4	1.77357e-74	1.42645	0.464	0.078	4.52846e-70	9
RPL41	6.68445e-73	1.18378	1	0.991	1.70674e-68	9
RPS3	1.62101e-72	1.30951	1	0.971	4.13894e-68	9
RPL28	4.62408e-72	1.36591	0.993	0.977	1.18067e-67	9
PLAAT4	7.97086e-72	1.69737	0.614	0.152	2.0352e-67	9
ADGRE5	1.18906e-70	1.20678	0.379	0.055	3.03603e-66	9
S100A6	4.42916e-70	1.79539	0.81	0.306	1.1309e-65	9
HCST	4.49082e-70	1.71315	0.824	0.261	1.14664e-65	9
TXNIP	1.47995e-68	2.2969	0.987	0.819	3.77875e-64	9
PARP8	9.48162e-68	1.67428	0.595	0.153	2.42094e-63	9
PTPN7	4.37492e-67	0.945778	0.333	0.044	1.11705e-62	9
BIRC3	7.78545e-67	1.15503	0.327	0.042	1.98786e-62	9
RPL23A	2.35356e-65	1.26301	0.993	0.958	6.00934e-61	9
RPS7	4.50149e-64	1.17623	0.993	0.96	1.14937e-59	9
RAB27A	6.83902e-63	0.863599	0.268	0.031	1.74621e-58	9
RESF1	8.596e-63	1.88161	0.758	0.289	2.19482e-58	9
SOCS1	1.15722e-62	1.55191	0.523	0.12	2.95473e-58	9
IQGAP2	5.80798e-62	1.08313	0.438	0.082	1.48295e-57	9
RPL30	1.95051e-61	1.07729	0.993	0.981	4.98023e-57	9
GMFG	5.71084e-61	1.50594	0.771	0.264	1.45815e-56	9
PSMB9	1.17646e-60	1.30474	0.542	0.132	3.00387e-56	9
ARHGDIB	2.0759e-60	1.49349	0.869	0.328	5.3004e-56	9
RPL13	9.77613e-60	0.993262	1	0.991	2.49614e-55	9
RCAN3	1.09525e-59	0.935477	0.333	0.049	2.7965e-55	9
CLEC2B	1.20276e-59	1.43252	0.601	0.162	3.07101e-55	9
CORO1A	1.50775e-57	1.46865	0.739	0.256	3.84973e-53	9
TNFAIP3	9.8147e-57	1.78515	0.693	0.213	2.50599e-52	9
LSP1	9.90419e-57	1.19105	0.379	0.067	2.52884e-52	9
FCMR	1.0283e-56	0.823068	0.268	0.034	2.62557e-52	9
HLA-E	1.78918e-53	1.34874	0.98	0.447	4.5683e-49	9
RPLP2	3.25194e-53	0.950856	0.993	0.969	8.30319e-49	9
FKBP11	5.57789e-52	1.09257	0.359	0.066	1.4242e-47	9
TSC22D3	6.34223e-52	1.87788	0.902	0.566	1.61936e-47	9
AC044849.1	7.218e-52	0.964026	0.255	0.034	1.84297e-47	9
RPS18	1.63537e-51	1.23781	0.993	0.966	4.17559e-47	9
STK17B	4.36315e-51	1.57263	0.627	0.211	1.11404e-46	9
APOBEC3G	4.64668e-51	1.04317	0.353	0.064	1.18644e-46	9
IQGAP1	1.1408e-50	1.35751	0.529	0.143	2.91279e-46	9
ARHGAP9	2.2206e-50	0.787305	0.301	0.047	5.66985e-46	9
ITGAL	3.11778e-50	0.918109	0.281	0.042	7.96062e-46	9
STK4	1.553e-49	1.72548	0.791	0.429	3.96527e-45	9
SH3BGRL3	1.70063e-49	1.58466	0.882	0.582	4.34222e-45	9
RPL14	2.335e-49	1.03441	0.987	0.954	5.96194e-45	9
SLC2A3	1.11658e-47	1.3378	0.438	0.103	2.85097e-43	9
RPL35A	2.24269e-47	0.958454	0.993	0.963	5.72627e-43	9
RPS21	3.54221e-47	1.00528	0.993	0.964	9.04433e-43	9
RPS15	7.70456e-47	0.88455	1	0.977	1.96721e-42	9
RPL39	9.56254e-47	0.955725	0.993	0.968	2.4416e-42	9
RPS12	6.08006e-46	0.883131	0.987	0.985	1.55242e-41	9
GRIA2	3.35536e-48	1.84159	0.925	0.563	8.56725e-44	10
DDX17	1.78397e-47	1.72686	0.91	0.839	4.555e-43	10
DST	7.60613e-47	2.15612	0.903	0.722	1.94207e-42	10
MALAT1	8.42904e-46	1.24606	1	0.998	2.15219e-41	10
TNK2	5.02265e-38	2.34418	0.739	0.45	1.28243e-33	10
GABPB1-AS1	4.32146e-34	2.11217	0.761	0.581	1.1034e-29	10
PNISR	1.98754e-31	1.56518	0.836	0.815	5.07478e-27	10
AC009041.2	1.63435e-28	2.23326	0.731	0.52	4.17299e-24	10
VCAN	1.10688e-27	1.52559	0.821	0.541	2.8262e-23	10
TMEM161B-AS1	2.60952e-27	2.09476	0.649	0.416	6.66288e-23	10
KCNQ1OT1	1.42059e-24	2.28252	0.679	0.471	3.62719e-20	10
NRXN1	1.69665e-22	1.52627	0.716	0.502	4.33206e-18	10
TCF4	1.75969e-22	1.26243	0.828	0.728	4.49303e-18	10
MYT1L	4.57789e-22	1.8867	0.485	0.232	1.16887e-17	10
PTPRZ1	9.80548e-22	0.949174	0.963	0.621	2.50363e-17	10
FTX	1.89616e-21	1.94469	0.657	0.519	4.84146e-17	10
WSB1	3.2375e-21	1.47648	0.769	0.829	8.26632e-17	10
PCDH9	6.98025e-21	1.44779	0.694	0.467	1.78227e-16	10
LUC7L3	4.33984e-19	1.63424	0.701	0.691	1.10809e-14	10
GTF2I	9.5864e-19	1.29834	0.761	0.763	2.4477e-14	10
FUS	1.08799e-18	1.03957	0.776	0.822	2.77797e-14	10
TNR	1.86786e-17	1.23263	0.776	0.52	4.7692e-13	10
SFPQ	2.54111e-17	1.28658	0.716	0.75	6.48822e-13	10
ARGLU1	8.23195e-17	1.32636	0.716	0.773	2.10186e-12	10
ZMAT1	1.42145e-16	1.82241	0.522	0.337	3.62939e-12	10
BPTF	1.5548e-16	1.39308	0.701	0.686	3.96987e-12	10
ASIC4	1.61244e-16	1.92301	0.507	0.316	4.11704e-12	10
GRIK2	1.87313e-16	1.86209	0.5	0.307	4.78267e-12	10
MIAT	3.11135e-16	1.58679	0.306	0.113	7.94422e-12	10
NCAM1	3.30973e-16	1.26808	0.724	0.575	8.45073e-12	10
SOX6	5.07081e-16	1.35512	0.627	0.469	1.29473e-11	10
TTC3	2.26885e-15	0.926766	0.813	0.735	5.79306e-11	10
NKTR	1.85559e-14	1.49816	0.642	0.623	4.73789e-10	10
SLC6A1	5.15652e-14	1.63166	0.507	0.351	1.31661e-09	10
DGKG	7.42686e-14	1.58335	0.396	0.206	1.8963e-09	10
BCAN	2.02602e-13	0.691763	0.918	0.63	5.17303e-09	10
HIF3A	3.33231e-13	1.44882	0.366	0.181	8.50839e-09	10
ANKRD36C	1.52794e-12	1.82904	0.448	0.286	3.90129e-08	10
RAB3IP	3.3971e-12	1.46497	0.597	0.498	8.67383e-08	10
ZBTB16	5.58525e-12	1.13523	0.694	0.705	1.42608e-07	10
MEG3	8.80865e-12	1.84054	0.455	0.297	2.24911e-07	10
ARPP21	2.85934e-11	1.5947	0.515	0.399	7.30074e-07	10
ROBO1	2.92494e-11	1.36629	0.515	0.393	7.46825e-07	10
CSMD3	4.2625e-11	1.65092	0.381	0.221	1.08834e-06	10
CACNA1A	5.55342e-11	1.74639	0.463	0.33	1.41795e-06	10
TTC14	1.5694e-10	1.5326	0.515	0.426	4.00716e-06	10
AC245060.5	2.33461e-10	1.4095	0.299	0.145	5.96096e-06	10
NOVA1	2.40412e-10	0.894865	0.694	0.581	6.13845e-06	10
UNC80	3.57668e-10	1.74697	0.403	0.261	9.13234e-06	10
PSMA3-AS1	5.23011e-10	1.55991	0.493	0.404	1.3354e-05	10
HNRNPA2B1	7.79546e-10	0.688456	0.813	0.951	1.99042e-05	10
CSMD1	1.07149e-09	1.18124	0.276	0.131	2.73583e-05	10
MT-ND4L	1.66746e-09	0.935501	0.769	0.91	4.25753e-05	10
TMEM132B	1.81848e-09	1.44698	0.44	0.314	4.64312e-05	10
GRIA4	2.00312e-09	1.19397	0.56	0.48	5.11458e-05	10
TNRC6B	2.47206e-09	1.2924	0.612	0.673	6.3119e-05	10
ZBTB20	2.76947e-09	0.870855	0.701	0.663	7.07129e-05	10
CHD9	2.90424e-09	1.18943	0.634	0.718	7.41541e-05	10
ETV1	3.10598e-09	0.69701	0.716	0.53	7.93049e-05	10
MIR9-3HG	4.55564e-09	1.62373	0.328	0.187	0.000116319	10
SUGP2	5.34853e-09	1.47557	0.478	0.4	0.000136564	10
TARBP1	5.65469e-09	1.59628	0.358	0.223	0.000144381	10
HNRNPU	7.39251e-09	0.848385	0.724	0.835	0.000188753	10
TRIO	7.73696e-09	1.76172	0.433	0.326	0.000197548	10
SLITRK5	1.30873e-08	1.69948	0.381	0.256	0.000334159	10
RBM5	1.46198e-08	1.44502	0.507	0.461	0.000373286	10
PKD1	2.13192e-08	1.30792	0.306	0.172	0.000544343	10
MAP2	2.55695e-08	0.844439	0.649	0.55	0.000652866	10
ZFYVE16	2.565e-08	1.37487	0.552	0.548	0.000654922	10
HIP1R	3.03262e-08	1.70783	0.448	0.358	0.000774318	10
CLASP2	3.80456e-08	1.15767	0.545	0.514	0.000971418	10
GLCCI1	3.97129e-08	1.27262	0.507	0.438	0.00101399	10
ACAP3	4.8909e-08	1.57889	0.418	0.319	0.00124879	10
LSAMP	7.13844e-08	1.15634	0.552	0.498	0.00182266	10
SRGAP3	7.49637e-08	1.5842	0.47	0.412	0.00191405	10
QKI	1.36409e-07	0.609897	0.836	0.9	0.00348293	10
ZNF292	1.51041e-07	1.21541	0.552	0.57	0.00385653	10
NPIPB5	1.55908e-07	1.28126	0.276	0.151	0.0039808	10
SCN8A	1.75615e-07	1.15067	0.254	0.132	0.00448398	10
POGZ	1.76749e-07	1.54128	0.455	0.396	0.00451293	10
SMOC1	1.96665e-07	0.929021	0.619	0.536	0.00502144	10
UPF3A	2.14799e-07	1.22502	0.537	0.552	0.00548446	10
LINC00342	2.49036e-07	1.49802	0.418	0.33	0.00635863	10
TIA1	2.77086e-07	1.46106	0.448	0.388	0.00707483	10
MKLN1	3.10308e-07	1.31488	0.53	0.523	0.00792309	10
CRB1	5.15016e-07	1.40039	0.403	0.312	0.0131499	10
MT-ND2	5.49505e-07	0.516453	0.97	0.992	0.0140305	10
EGFR	5.73158e-07	1.08225	0.478	0.389	0.0146345	10
EPN2	5.76932e-07	1.18621	0.575	0.557	0.0147308	10
DUXAP8	6.07735e-07	1.39513	0.366	0.264	0.0155173	10
PCSK7	6.29349e-07	1.59924	0.388	0.294	0.0160692	10
CCDC88A	8.16138e-07	1.13184	0.612	0.706	0.0208384	10
SOX11	8.99914e-07	1.28341	0.493	0.428	0.0229775	10
AL391807.1	9.62088e-07	1.37182	0.418	0.336	0.024565	10
C1orf61	9.84228e-07	0.44187	0.813	0.649	0.0251303	10
ZNF117	1.14274e-06	1.365	0.328	0.22	0.0291777	10
NKAP	1.14915e-06	0.277175	0.104	0.345	0.0293412	10
LINC00511	1.66288e-06	1.54838	0.418	0.353	0.0424584	10
UBN2	1.70287e-06	1.27669	0.388	0.305	0.0434793	10
ANKRD46	1.70754e-06	0.257022	0.075	0.285	0.0435987	10
GLG1	1.8185e-06	1.26712	0.493	0.488	0.0464319	10
ZNF207	2.22776e-06	1.40241	0.507	0.529	0.0568815	10
ZNF148	3.04356e-06	0.322581	0.194	0.5	0.0777112	10
SPAG9	3.58075e-06	1.17579	0.545	0.617	0.0914274	10
POLR2J3	3.64457e-06	1.3905	0.388	0.31	0.0930567	10
LINC00461	5.0238e-06	0.901344	0.552	0.497	0.128273	10
CTCF	5.69691e-06	0.256419	0.149	0.403	0.145459	10
KAT6B	5.74442e-06	1.18281	0.463	0.439	0.146672	10
AFDN	6.0362e-06	1.54851	0.381	0.306	0.154122	10
CYHR1	6.78706e-06	0.270631	0.097	0.311	0.173294	10
COPA	7.58875e-06	0.267564	0.201	0.5	0.193764	10
TPT1-AS1	7.92771e-06	1.38611	0.299	0.2	0.202418	10
VMA21	8.1747e-06	0.253493	0.209	0.518	0.208725	10
CREBRF	8.63624e-06	0.312419	0.194	0.479	0.220509	10
HDHD2	1.11994e-05	0.331349	0.157	0.416	0.285954	10
PGP	1.3345e-05	0.274091	0.149	0.395	0.340739	10
ELOVL5	1.40168e-05	0.256692	0.119	0.342	0.357891	10
B4GALNT4	1.53485e-05	1.32298	0.284	0.188	0.391893	10
MT-ND5	1.58675e-05	0.498252	0.91	0.979	0.405145	10
SMG1	1.63667e-05	1.2519	0.418	0.372	0.41789	10
MAPK10	1.71589e-05	1.40821	0.455	0.441	0.438119	10
SILC1	1.73941e-05	1.69812	0.396	0.335	0.444123	10
CHD7	1.77159e-05	1.33563	0.5	0.531	0.45234	10
PRMT2	2.09502e-05	0.290643	0.246	0.574	0.534922	10
TFDP2	2.28274e-05	0.278264	0.149	0.387	0.582853	10
TARDBP	2.43141e-05	0.26077	0.127	0.346	0.620812	10
TRIM24	2.5676e-05	0.260172	0.127	0.348	0.655586	10
BEST3	2.56783e-05	1.38278	0.313	0.224	0.655644	10
PAXBP1	2.70014e-05	1.34594	0.403	0.359	0.689428	10
SAP30BP	2.79612e-05	0.273138	0.157	0.4	0.713934	10
PTPN12	2.80064e-05	0.314063	0.104	0.305	0.715086	10
NTM	2.87241e-05	1.28919	0.455	0.428	0.733412	10
COX11	2.94692e-05	0.308475	0.119	0.333	0.752438	10
FNDC3A	3.05959e-05	0.286329	0.187	0.454	0.781205	10
CSNK1E	3.11971e-05	0.825559	0.56	0.594	0.796556	10
EXOSC6	3.22454e-05	0.29865	0.134	0.358	0.823321	10
NOP56	3.29879e-05	0.314576	0.216	0.515	0.842279	10
SDHAF2	3.55066e-05	0.304484	0.09	0.277	0.90659	10
ARFGAP3	3.64166e-05	0.3804	0.112	0.317	0.929825	10
TGS1	3.74992e-05	0.277338	0.09	0.274	0.957466	10
SS18	3.80955e-05	0.260263	0.09	0.274	0.972693	10
PDGFRA	4.04279e-05	1.13395	0.455	0.398	1	10
SETX	4.12678e-05	0.268632	0.194	0.458	1	10
EIF2S3	4.37528e-05	0.345732	0.201	0.48	1	10
NRCAM	4.67807e-05	1.19673	0.448	0.43	1	10
AKAP9	4.99732e-05	1.10443	0.56	0.646	1	10
MXD4	5.14544e-05	0.283212	0.224	0.511	1	10
FERMT1	5.24718e-05	1.18057	0.463	0.431	1	10
GARS-DT	5.28744e-05	1.38932	0.336	0.261	1	10
TMEM41B	5.91145e-05	0.287849	0.127	0.335	1	10
GPR62	5.09283e-158	0.859909	0.774	0.023	1.30035e-153	11
ATP10B	1.81533e-120	0.967971	0.71	0.026	4.63509e-116	11
KLK6	3.09663e-118	1.65153	0.935	0.045	7.90662e-114	11
ST18	7.93468e-117	1.69634	0.935	0.046	2.02596e-112	11
MAL	1.06606e-116	2.36931	1	0.053	2.72197e-112	11
NECAB1	2.22465e-114	1.70186	0.935	0.047	5.6802e-110	11
BOK	2.66192e-111	1.36209	0.871	0.042	6.79668e-107	11
GJC2	6.03034e-110	0.965251	0.742	0.03	1.53973e-105	11
CNDP1	3.88893e-109	2.14084	0.935	0.05	9.92961e-105	11
MAG	3.85885e-107	2.77221	1	0.058	9.85281e-103	11
PLPP2	2.10533e-106	1.47905	0.871	0.044	5.37554e-102	11
LRP2	3.51101e-106	0.969639	0.645	0.024	8.96467e-102	11
RBP7	8.59664e-105	1.18208	0.774	0.035	2.19498e-100	11
PDE1A	1.30387e-103	1.17112	0.742	0.033	3.32917e-99	11
GPR37	2.95075e-101	1.93059	0.935	0.053	7.53416e-97	11
CNTN2	3.27506e-100	2.25146	0.968	0.057	8.36222e-96	11
ENPP2	8.04695e-97	2.18648	0.935	0.055	2.05463e-92	11
ABCA8	1.02036e-96	1.34233	0.806	0.041	2.60529e-92	11
SCG5	4.58644e-96	0.872773	0.677	0.029	1.17105e-91	11
FOLH1	3.49979e-94	1.18754	0.71	0.033	8.93602e-90	11
CARNS1	5.75333e-94	1.70943	0.903	0.053	1.469e-89	11
PRR18	3.23845e-93	1.5293	0.935	0.058	8.26873e-89	11
HHIP	1.34185e-91	1.53293	0.839	0.047	3.42614e-87	11
ERMN	2.05305e-91	2.84337	1	0.069	5.24205e-87	11
LDB3	5.86231e-91	1.12892	0.677	0.031	1.49682e-86	11
PDE1C	9.61427e-91	1.40437	0.774	0.04	2.45481e-86	11
CLDN11	1.87428e-90	2.38189	1	0.07	4.7856e-86	11
AK5	1.93911e-89	1.18694	0.806	0.045	4.95114e-85	11
MOBP	8.08492e-89	2.411	1	0.071	2.06432e-84	11
SLC5A11	3.85032e-88	0.616508	0.516	0.018	9.83103e-84	11
TRIM59	8.24254e-88	1.23226	0.774	0.042	2.10457e-83	11
AC018647.1	3.06955e-87	1.51534	0.903	0.058	7.83749e-83	11
MYLK	3.27299e-86	1.75606	0.839	0.05	8.35693e-82	11
ANLN	7.70923e-86	2.31681	0.968	0.068	1.9684e-81	11
CAPN3	9.38673e-86	1.85783	0.935	0.063	2.39671e-81	11
CNTNAP4	2.80902e-85	1.25674	0.742	0.04	7.17227e-81	11
FGFR2	6.48464e-85	1.88398	0.871	0.057	1.65572e-80	11
NKAIN2	9.67674e-85	0.939516	0.71	0.036	2.47076e-80	11
GRM3	2.84718e-84	1.04102	0.71	0.036	7.2697e-80	11
ADAMTS4	6.0656e-84	1.21527	0.742	0.04	1.54873e-79	11
COL9A3	7.17265e-82	0.867543	0.645	0.031	1.83139e-77	11
TMEM235	1.43775e-80	0.621963	0.516	0.02	3.67102e-76	11
VWA1	3.1465e-80	1.29727	0.806	0.049	8.03396e-76	11
SPOCK3	3.75082e-77	2.05839	1	0.083	9.57698e-73	11
TMEM125	3.82715e-77	1.4327	0.806	0.053	9.77187e-73	11
SOX10	2.14488e-76	1.19978	0.774	0.048	5.47653e-72	11
SEC14L5	1.28765e-75	0.811867	0.581	0.027	3.28775e-71	11
SLC22A15	1.49077e-75	0.721226	0.484	0.019	3.8064e-71	11
MAP7	3.12381e-75	1.77677	0.968	0.078	7.97604e-71	11
C10orf90	3.28147e-74	0.695816	0.548	0.025	8.37858e-70	11
OPALIN	4.89101e-74	1.99496	0.677	0.038	1.24882e-69	11
MYO1D	3.30235e-73	0.902529	0.645	0.035	8.43188e-69	11
SYNJ2	4.39531e-73	1.01741	0.71	0.041	1.12225e-68	11
DPYSL5	5.64813e-71	1.40117	0.774	0.052	1.44214e-66	11
GJB1	2.42164e-70	1.1432	0.645	0.036	6.18318e-66	11
MOG	4.3161e-69	2.05882	1	0.093	1.10203e-64	11
KLHL4	9.36135e-67	0.700526	0.581	0.031	2.39023e-62	11
FLNC	8.93448e-65	0.467612	0.355	0.012	2.28124e-60	11
HAPLN2	1.63578e-63	1.80752	0.871	0.078	4.17663e-59	11
GPIHBP1	5.77076e-63	0.594082	0.484	0.023	1.47345e-58	11
CA2	6.42042e-63	1.37324	0.774	0.057	1.63933e-58	11
TMEM144	8.55669e-62	2.59067	1	0.107	2.18478e-57	11
CLMN	1.72039e-61	1.1145	0.71	0.05	4.39267e-57	11
CDH19	1.30075e-60	0.86301	0.484	0.024	3.32122e-56	11
LPAR1	1.30257e-60	1.16808	0.839	0.07	3.32585e-56	11
ELOVL7	9.28606e-60	0.483622	0.419	0.018	2.37101e-55	11
DMRT2	3.21096e-59	0.358926	0.323	0.011	8.19854e-55	11
ITGA2	1.20106e-58	0.94814	0.484	0.025	3.06667e-54	11
RBP1	1.46451e-57	0.630985	0.484	0.025	3.73933e-53	11
EFHD1	4.36735e-56	1.59433	0.871	0.086	1.11512e-51	11
SEPTIN4	1.07195e-55	2.2053	0.968	0.112	2.73701e-51	11
AC009063.2	4.20244e-55	0.873716	0.548	0.034	1.07301e-50	11
COL4A5	7.51545e-55	0.735872	0.516	0.03	1.91892e-50	11
TPPP3	2.33671e-54	1.20193	0.774	0.068	5.96632e-50	11
PLLP	2.79737e-54	2.09189	0.968	0.117	7.14253e-50	11
SGK2	1.38787e-53	0.453426	0.387	0.017	3.54364e-49	11
CBR1	6.19547e-52	2.0957	0.968	0.12	1.58189e-47	11
ENPP6	1.36241e-51	0.850667	0.484	0.028	3.47863e-47	11
MEGF10	1.97449e-51	0.751536	0.516	0.032	5.04147e-47	11
CPEB1	2.57691e-50	0.730011	0.484	0.029	6.57963e-46	11
DOCK9	3.00452e-49	0.859789	0.645	0.05	7.67143e-45	11
ZNF536	7.11314e-49	1.05262	0.645	0.052	1.8162e-44	11
SLCO1A2	9.92429e-49	1.24929	0.774	0.073	2.53397e-44	11
CDK18	2.62624e-48	1.16929	0.806	0.083	6.70559e-44	11
ASPA	2.98438e-48	0.675884	0.516	0.033	7.62003e-44	11
TMEM151A	1.73989e-47	1.14822	0.774	0.079	4.44246e-43	11
NIPAL3	7.90886e-47	1.32858	0.806	0.087	2.01937e-42	11
DLC1	8.20036e-47	0.694828	0.645	0.052	2.0938e-42	11
SEMA3B	1.47626e-46	1.38882	0.871	0.105	3.76933e-42	11
TMEM63A	2.26438e-46	1.38153	0.774	0.081	5.78165e-42	11
TP53TG5	2.39355e-46	0.425743	0.323	0.014	6.11144e-42	11
CYB5R2	2.48959e-46	0.607023	0.355	0.017	6.35667e-42	11
CDC42EP1	4.75224e-46	1.02023	0.613	0.05	1.21339e-41	11
SERPINI1	7.56436e-46	1.08507	0.645	0.055	1.93141e-41	11
NINJ2	1.32306e-45	1.01626	0.742	0.072	3.37816e-41	11
RAPGEF5	2.63445e-45	1.87251	0.935	0.128	6.72653e-41	11
GALNT6	3.60347e-45	0.558422	0.516	0.035	9.20075e-41	11
SEMA3C	1.62195e-44	0.494943	0.419	0.024	4.14134e-40	11
PLEKHH1	3.9095e-44	1.71935	0.935	0.13	9.98212e-40	11
PCSK6	5.381e-44	0.758431	0.581	0.046	1.37393e-39	11
SLC24A2	5.76625e-44	1.98448	0.935	0.135	1.4723e-39	11
TYMSOS	1.06294e-43	0.704307	0.613	0.051	2.71399e-39	11
PMP22	1.42313e-43	1.77865	0.968	0.14	3.63368e-39	11
FAXDC2	1.7756e-43	1.07649	0.677	0.064	4.53364e-39	11
SRCIN1	4.29134e-43	1.28956	0.806	0.092	1.09571e-38	11
TPPP	5.74583e-43	1.62946	0.871	0.113	1.46708e-38	11
S1PR5	7.20851e-43	0.501893	0.355	0.018	1.84055e-38	11
IPO13	7.81637e-43	1.03047	0.806	0.095	1.99575e-38	11
RASGRF2	2.53271e-42	0.431245	0.387	0.022	6.46678e-38	11
PRRG1	4.9614e-42	1.06264	0.774	0.088	1.26679e-37	11
PAQR8	7.4855e-42	1.33032	0.935	0.13	1.91127e-37	11
SLC13A3	8.8406e-42	0.329423	0.29	0.013	2.25727e-37	11
ARHGAP23	9.66181e-42	0.916841	0.742	0.078	2.46695e-37	11
ELOVL1	2.66576e-41	1.69821	0.968	0.152	6.80647e-37	11
DNAH17	7.10022e-41	0.439484	0.355	0.019	1.8129e-36	11
CSRP1	7.15466e-41	1.9659	1	0.174	1.8268e-36	11
EDIL3	7.24512e-41	2.44096	1	0.178	1.8499e-36	11
PIEZO2	7.94663e-41	0.669306	0.484	0.034	2.02901e-36	11
PPP1R14A	9.95694e-41	2.88416	1	0.183	2.54231e-36	11
TMTC2	1.14288e-40	0.825575	0.645	0.061	2.91812e-36	11
AATK	1.20785e-40	2.00917	0.968	0.164	3.08402e-36	11
TMC7	2.07029e-40	0.871846	0.548	0.046	5.28607e-36	11
TTYH2	2.87581e-40	1.55609	0.903	0.131	7.34281e-36	11
NACAD	3.04666e-40	1.27366	0.871	0.12	7.77905e-36	11
UNC5C	5.95784e-40	0.574961	0.387	0.023	1.52122e-35	11
LARP6	7.34495e-40	1.33052	0.839	0.113	1.87538e-35	11
POPDC3	1.82647e-39	0.30394	0.258	0.011	4.66353e-35	11
AC008505.1	5.65053e-39	0.316248	0.258	0.011	1.44275e-34	11
MAP6D1	1.18236e-38	0.96905	0.613	0.059	3.01891e-34	11
NKX6-2	1.87668e-38	2.33581	1	0.189	4.79173e-34	11
AC096564.1	2.84593e-38	0.515549	0.419	0.028	7.26651e-34	11
SELENOP	4.40129e-38	2.2506	1	0.185	1.12378e-33	11
AL033523.1	6.77459e-38	0.59038	0.355	0.021	1.72976e-33	11
RASGRF1	7.58544e-38	0.659286	0.419	0.029	1.93679e-33	11
GAS7	8.38886e-38	1.38139	0.806	0.11	2.14193e-33	11
FGF1	1.19597e-37	0.816455	0.581	0.053	3.05367e-33	11
HSPA2	1.42467e-37	2.05201	1	0.189	3.63762e-33	11
PEX5L	2.58642e-37	1.32343	0.806	0.108	6.60391e-33	11
OTUD7A	3.2095e-37	0.908397	0.613	0.062	8.19482e-33	11
CPOX	1.18856e-36	0.933393	0.71	0.085	3.03476e-32	11
ENDOD1	1.24049e-36	1.51352	0.903	0.148	3.16734e-32	11
SH3TC2	2.52077e-36	0.429422	0.29	0.014	6.43629e-32	11
SLC7A14-AS1	2.62194e-36	0.63514	0.323	0.018	6.69461e-32	11
PIR	3.39108e-36	0.48714	0.419	0.029	8.65844e-32	11
NDRG1	1.78555e-35	1.47933	0.968	0.174	4.55903e-31	11
HHATL	5.14138e-35	0.666704	0.387	0.026	1.31275e-30	11
SLCO3A1	5.85451e-35	1.067	0.774	0.105	1.49483e-30	11
ABCA2	1.20479e-34	2.04978	1	0.212	3.07619e-30	11
PRR5L	1.50697e-34	0.449134	0.387	0.026	3.84775e-30	11
LINC00639	1.53642e-34	0.60737	0.516	0.045	3.92295e-30	11
LINC00689	2.04514e-38	1.56415	0.931	0.137	5.22187e-34	12
FIBIN	7.9469e-34	0.978252	0.724	0.084	2.02908e-29	12
LHX1	2.47258e-30	0.455637	0.345	0.023	6.31324e-26	12
GALNT9	7.11413e-28	0.544934	0.414	0.035	1.81645e-23	12
AP000547.3	5.27947e-26	1.11726	0.448	0.044	1.34801e-21	12
KCND2	6.54621e-25	0.872537	0.828	0.141	1.67144e-20	12
IGFBPL1	2.02954e-24	0.371048	0.379	0.033	5.18203e-20	12
NDN	6.20928e-22	0.635978	0.621	0.09	1.58542e-17	12
PCDH15	3.11138e-20	1.1548	0.69	0.131	7.9443e-16	12
DIRAS2	8.73032e-20	0.264003	0.31	0.027	2.22911e-15	12
PLAAT1	4.43562e-18	0.272667	0.31	0.03	1.13255e-13	12
ERBB4	1.78305e-17	0.906425	0.621	0.119	4.55266e-13	12
FGF12	2.2752e-17	0.767663	0.862	0.203	5.80928e-13	12
SOX4	8.49476e-17	1.9961	1	0.541	2.16897e-12	12
AC004540.2	1.20439e-16	0.861417	0.862	0.225	3.07516e-12	12
DSCAM	3.26387e-16	0.786418	0.897	0.25	8.33364e-12	12
LINC00662	4.40448e-16	0.858701	0.828	0.229	1.1246e-11	12
SALL3	7.28138e-16	0.573361	0.448	0.069	1.85915e-11	12
GRIA3	1.5106e-15	1.01596	0.931	0.275	3.857e-11	12
RAB27B	1.82687e-15	0.474157	0.517	0.089	4.66454e-11	12
ATP13A4	2.58721e-15	0.288496	0.379	0.049	6.60592e-11	12
COL11A1	4.19045e-15	0.307949	0.276	0.029	1.06995e-10	12
NTRK3	4.36203e-15	0.72804	0.828	0.22	1.11376e-10	12
FAM181B	4.98168e-15	1.22823	0.931	0.358	1.27197e-10	12
LRIG1	7.57383e-15	0.938078	0.759	0.202	1.93383e-10	12
SCN3A	1.07524e-14	1.22967	0.897	0.304	2.74541e-10	12
DMD	4.69744e-14	0.511558	0.483	0.085	1.1994e-09	12
CEP83	1.56519e-13	0.557317	0.586	0.126	3.99639e-09	12
CALCRL	3.46387e-13	0.674697	0.69	0.172	8.84429e-09	12
EIF4G3	4.86813e-13	1.01032	1	0.403	1.24298e-08	12
TEX9	9.47761e-13	0.280596	0.379	0.058	2.41992e-08	12
MARCH8	1.26312e-12	0.582513	0.69	0.178	3.22512e-08	12
ZNF827	1.91789e-12	0.787463	0.931	0.303	4.89694e-08	12
SOX5	3.58136e-12	0.310091	0.345	0.052	9.1443e-08	12
RPL4	3.71288e-12	1.04703	1	0.888	9.4801e-08	12
CADM2	2.01278e-11	1.41813	0.966	0.526	5.13922e-07	12
EGFR	2.17627e-11	1.26643	0.931	0.389	5.55667e-07	12
E2F3	2.37872e-11	0.390562	0.655	0.161	6.07359e-07	12
PDGFC	2.86864e-11	0.582624	0.621	0.164	7.32451e-07	12
LDLRAD3	3.83506e-11	0.461788	0.655	0.171	9.79205e-07	12
RAPGEF4	3.88214e-11	0.525316	0.621	0.157	9.91226e-07	12
ZNF580	4.05281e-11	0.514811	0.793	0.235	1.0348e-06	12
SSTR1	4.24337e-11	0.438425	0.345	0.058	1.08346e-06	12
SPATA6	4.92749e-11	0.542206	0.724	0.199	1.25814e-06	12
TIMM50	7.20497e-11	0.678133	0.828	0.273	1.83965e-06	12
PCDHGB7	8.28157e-11	0.263254	0.31	0.048	2.11453e-06	12
BCR	8.59638e-11	0.501625	0.759	0.221	2.19491e-06	12
EEF1G	1.27803e-10	0.940814	1	0.943	3.2632e-06	12
ATAT1	1.60473e-10	0.51769	0.621	0.17	4.09736e-06	12
RACK1	1.64168e-10	0.954256	1	0.956	4.1917e-06	12
ELAVL4	1.86441e-10	0.507897	0.69	0.193	4.76039e-06	12
SSBP3	1.90473e-10	0.385962	0.69	0.185	4.86335e-06	12
FNBP1L	2.04811e-10	0.476106	0.448	0.093	5.22943e-06	12
RPL37A	2.25858e-10	0.719592	1	0.984	5.76684e-06	12
KIF13A	2.312e-10	0.517222	0.759	0.236	5.90322e-06	12
FRY	2.32098e-10	0.532526	0.586	0.163	5.92616e-06	12
GABBR1	2.76452e-10	0.457061	0.759	0.222	7.05865e-06	12
TSPAN12	2.85858e-10	0.358364	0.345	0.06	7.29881e-06	12
NRCAM	3.13326e-10	1.1863	0.931	0.429	8.00015e-06	12
RPL18	3.60141e-10	0.969044	1	0.968	9.19547e-06	12
TNFRSF10B	3.66592e-10	0.301326	0.483	0.104	9.36019e-06	12
LRP1B	3.77592e-10	0.32825	0.621	0.155	9.64106e-06	12
RPS5	5.48571e-10	0.944915	1	0.937	1.40067e-05	12
HDDC3	5.62351e-10	0.271526	0.448	0.092	1.43585e-05	12
CRIP2	5.73417e-10	0.550353	0.724	0.22	1.46411e-05	12
CD24	6.82136e-10	0.863349	0.966	0.396	1.7417e-05	12
CDYL	6.85353e-10	0.544771	0.724	0.223	1.74991e-05	12
CACNA1C	8.46186e-10	0.257935	0.276	0.043	2.16057e-05	12
SINHCAF	8.71555e-10	0.581776	0.828	0.266	2.22534e-05	12
SF3B3	9.09167e-10	0.516388	0.828	0.271	2.32138e-05	12
CDKN2A	9.12068e-10	0.347037	0.517	0.122	2.32878e-05	12
PHB2	9.21347e-10	0.942637	0.966	0.559	2.35247e-05	12
RPS8	9.24964e-10	0.924726	1	0.979	2.36171e-05	12
RPL7A	9.88284e-10	0.886193	1	0.975	2.52339e-05	12
LRIG2	1.1986e-09	0.440611	0.621	0.173	3.06039e-05	12
ZNF528-AS1	1.38832e-09	0.497476	0.552	0.146	3.54481e-05	12
RPLP0	1.49506e-09	0.758004	1	0.937	3.81733e-05	12
TCF12	1.62478e-09	1.10613	1	0.598	4.14856e-05	12
NIP7	1.76537e-09	0.425963	0.586	0.156	4.50752e-05	12
MYCL	1.83653e-09	0.306709	0.414	0.087	4.68921e-05	12
ALCAM	1.89863e-09	0.883101	1	0.586	4.84777e-05	12
RPS18	1.97586e-09	1.14582	1	0.966	5.04495e-05	12
BBC3	2.15438e-09	0.310834	0.31	0.054	5.50079e-05	12
MYCN	2.51755e-09	0.29478	0.345	0.065	6.42807e-05	12
DPYSL3	2.56418e-09	0.824932	0.897	0.411	6.54712e-05	12
PIK3R1	2.70827e-09	0.929081	1	0.814	6.91502e-05	12
PTPRS	2.85257e-09	0.378804	0.483	0.119	7.28345e-05	12
NOP2	3.19152e-09	0.34555	0.379	0.078	8.1489e-05	12
UST	3.32216e-09	0.580163	0.586	0.174	8.48247e-05	12
RPS27L	3.51663e-09	0.849864	0.966	0.527	8.979e-05	12
NKD1	5.34633e-09	0.455319	0.552	0.155	0.000136508	12
CLSTN3	6.8457e-09	0.252294	0.31	0.056	0.000174791	12
GAPDH	7.24042e-09	0.815273	1	0.946	0.00018487	12
PSMG4	7.30827e-09	0.291981	0.621	0.167	0.000186602	12
YBX1	7.67826e-09	0.731218	1	0.898	0.000196049	12
PTMS	8.07708e-09	0.91524	1	0.734	0.000206232	12
TMEFF2	1.14608e-08	0.73596	0.828	0.326	0.000292629	12
GRIK3	1.18189e-08	0.373536	0.345	0.07	0.000301773	12
KDM1A	1.21054e-08	0.663345	0.69	0.237	0.000309088	12
C12orf57	1.22181e-08	0.860242	1	0.583	0.000311965	12
ERCC8	1.43054e-08	0.258035	0.379	0.081	0.00036526	12
MT-ND4L	1.55571e-08	0.822181	1	0.909	0.000397219	12
VCAN	1.69086e-08	1.11289	1	0.543	0.000431728	12
RPL3	1.7173e-08	0.675278	1	0.988	0.000438477	12
SLC25A17	1.95188e-08	0.258731	0.448	0.106	0.000498372	12
RPS19	2.16645e-08	0.845575	1	0.976	0.00055316	12
RPL24	2.21103e-08	0.607862	1	0.963	0.000564543	12
BRINP2	2.3635e-08	0.476081	0.483	0.129	0.000603474	12
AATF	2.42158e-08	0.576929	0.793	0.299	0.000618303	12
ARHGAP35	2.46174e-08	0.59084	0.828	0.328	0.000628556	12
CHST9	2.46586e-08	0.413217	0.483	0.123	0.000629608	12
MAD2L2	2.80606e-08	0.423619	0.655	0.213	0.000716471	12
USP3	2.95029e-08	0.317945	0.793	0.249	0.000753298	12
HIST1H4E	2.95631e-08	0.354973	0.552	0.154	0.000754834	12
FUBP1	3.55669e-08	0.491179	0.759	0.279	0.00090813	12
RFX7	3.68713e-08	0.372551	0.517	0.143	0.000941435	12
CACNA2D1	3.77902e-08	0.450886	0.414	0.1	0.000964897	12
RPS3	3.81678e-08	0.759377	1	0.971	0.000974538	12
MIF	3.89092e-08	0.856278	1	0.83	0.00099347	12
TOX3	4.1031e-08	0.697669	0.655	0.227	0.00104764	12
SPOCK1	4.38648e-08	0.285335	0.483	0.121	0.00112	12
FXR2	4.40604e-08	0.2569	0.586	0.16	0.00112499	12
GALNT13	4.9035e-08	0.631169	0.966	0.418	0.00125201	12
RAC3	5.44212e-08	0.336829	0.552	0.155	0.00138954	12
PTCH1	5.53686e-08	0.625518	0.655	0.224	0.00141373	12
RPL5	5.91657e-08	0.832099	1	0.961	0.00151068	12
SNX22	6.06793e-08	0.565378	0.724	0.254	0.00154932	12
ASCL1	7.3215e-08	0.516379	0.931	0.365	0.0018694	12
ZMYM4	8.37309e-08	0.512121	0.793	0.293	0.0021379	12
LHFPL3	8.50109e-08	0.516392	0.724	0.252	0.00217058	12
ZBED4	9.43328e-08	0.267078	0.414	0.101	0.0024086	12
RPS9	9.82667e-08	0.582542	1	0.981	0.00250904	12
MDK	1.02829e-07	0.363031	0.552	0.162	0.00262554	12
ARHGAP31	1.11793e-07	0.458975	0.586	0.185	0.00285441	12
AGO3	1.17333e-07	0.340533	0.793	0.269	0.00299587	12
SCN1A	1.24481e-07	0.602843	0.414	0.106	0.00317837	12
HIP1	1.27048e-07	0.4808	0.828	0.306	0.00324391	12
RPL35A	1.36618e-07	0.711962	1	0.963	0.00348826	12
REST	1.68383e-07	0.277247	0.552	0.156	0.00429932	12
HES6	1.68579e-07	0.82703	1	0.607	0.00430432	12
ZNF428	1.76439e-07	0.759362	0.897	0.545	0.00450501	12
NDUFS5	1.78823e-07	0.653516	1	0.719	0.0045659	12
DSEL	1.79473e-07	0.616175	1	0.458	0.00458248	12
SETD5	1.80644e-07	0.669547	0.897	0.464	0.00461238	12
FBXO42	1.99065e-07	0.265798	0.414	0.103	0.00508274	12
RPL6	2.11565e-07	0.65218	1	0.975	0.00540189	12
NOVA1	2.29055e-07	0.827634	1	0.581	0.00584845	12
NET1	2.37114e-07	0.366512	0.448	0.124	0.00605423	12
BCAR1	2.47841e-07	0.459678	0.69	0.246	0.00632812	12
RPS11	2.51727e-07	0.727431	1	0.949	0.00642735	12

## Sheet: Table S4
TABLE S4. Marker genes for each TAM cluster and lymphocyte cluster from the 17 glioma patients. Related to Fig 4.
gene	p_val	avg_log2FC	pct.1	pct.2	p_val_adj	cluster					gene	p_val	avg_log2FC	pct.1	pct.2	p_val_adj	cluster
AREG	0	1.6782	0.258	0.097	0	AIF1+TAM					CD2	5.79101e-271	1.43346	0.815	0.483	2.3219e-266	αβT
SELENOP	0	1.38609	0.453	0.261	0	AIF1+TAM					B2M	2.22898e-260	0.636566	0.998	0.994	8.93711e-256	αβT
CD163	0	1.14396	0.669	0.403	0	AIF1+TAM					PTPRC	1.53514e-258	1.14597	0.927	0.715	6.15515e-254	αβT
RNASE1	2.0295e-199	1.03702	0.373	0.249	8.13729e-195	AIF1+TAM					IL32	5.61502e-257	1.44029	0.818	0.504	2.25134e-252	αβT
F13A1	0	1.01867	0.339	0.104	0	AIF1+TAM					ETS1	1.31109e-229	1.35393	0.775	0.476	5.2568e-225	αβT
TGFBI	0	0.850271	0.507	0.19	0	AIF1+TAM					HLA-A	4.09149e-197	0.766902	0.972	0.936	1.64048e-192	αβT
MRC1	0	0.848568	0.317	0.124	0	AIF1+TAM					CD3D	4.15084e-179	1.17749	0.737	0.469	1.66428e-174	αβT
PLTP	0	0.847597	0.574	0.386	0	AIF1+TAM					CCL5	1.40874e-165	1.72951	0.702	0.466	5.64836e-161	αβT
TXNIP	0	0.789827	0.775	0.619	0	AIF1+TAM					CD3G	3.31216e-162	1.12989	0.674	0.393	1.32801e-157	αβT
STAB1	0	0.724066	0.539	0.338	0	AIF1+TAM					BTG1	7.60318e-159	0.74881	0.95	0.868	3.04849e-154	αβT
AHR	0	0.640575	0.322	0.08	0	AIF1+TAM					CD3E	3.00634e-156	1.08255	0.669	0.405	1.20539e-151	αβT
LYZ	0	0.636934	0.598	0.328	0	AIF1+TAM					RPL28	2.60335e-144	0.478792	0.992	0.988	1.04381e-139	αβT
PMP22	0	0.635309	0.363	0.16	0	AIF1+TAM					CALM1	2.50384e-138	0.740903	0.884	0.823	1.00392e-133	αβT
GRN	0	0.615506	0.845	0.695	0	AIF1+TAM					RPS29	3.84681e-131	0.505874	0.99	0.973	1.54238e-126	αβT
FCHO2	0	0.615325	0.409	0.17	0	AIF1+TAM					BCL11B	1.08094e-130	1.18025	0.59	0.335	4.33404e-126	αβT
CD93	0	0.601906	0.359	0.15	0	AIF1+TAM					HLA-B	8.11242e-125	0.563423	0.975	0.954	3.25268e-120	αβT
HLA-DQA1	1.53929e-224	0.598471	0.753	0.629	6.1718e-220	AIF1+TAM					HLA-C	6.83896e-123	0.700055	0.937	0.893	2.74208e-118	αβT
FCGR2B	0	0.580517	0.339	0.113	0	AIF1+TAM					GZMA	1.23691e-119	1.28263	0.594	0.355	4.95939e-115	αβT
PKIB	0	0.56981	0.359	0.108	0	AIF1+TAM					HLA-E	4.52606e-114	0.624845	0.914	0.871	1.81472e-109	αβT
MS4A6A	0	0.562245	0.858	0.688	0	AIF1+TAM					IL7R	2.36763e-107	1.55294	0.579	0.352	9.49303e-103	αβT
ARL4C	0	0.559255	0.431	0.245	0	AIF1+TAM					RPS15A	8.80067e-107	0.436438	0.982	0.962	3.52863e-102	αβT
PSAP	1.13005e-299	0.550887	0.94	0.867	4.53092e-295	AIF1+TAM					MYL12A	1.45266e-106	0.767604	0.813	0.73	5.82442e-102	αβT
FCGBP	9.19646e-60	0.545476	0.486	0.418	3.68732e-55	AIF1+TAM					TRBC2	1.67336e-102	1.05311	0.575	0.363	6.70934e-98	αβT
PLXNC1	0	0.543559	0.37	0.14	0	AIF1+TAM					HCST	2.36222e-102	0.876478	0.74	0.59	9.4713e-98	αβT
DAB2	0	0.532858	0.677	0.502	0	AIF1+TAM					OXNAD1	6.2388e-99	1.04776	0.49	0.267	2.50145e-94	αβT
C1QA	0	0.517405	0.967	0.933	0	AIF1+TAM					DDX5	3.66032e-96	0.54783	0.945	0.945	1.46761e-91	αβT
AHNAK	0	0.515144	0.332	0.135	0	AIF1+TAM					GIMAP7	1.52581e-95	1.04134	0.526	0.32	6.11775e-91	αβT
CTSD	4.88959e-252	0.510972	0.871	0.757	1.96048e-247	AIF1+TAM					RPL30	1.89901e-91	0.420433	0.978	0.961	7.61408e-87	αβT
DSE	0	0.508012	0.525	0.317	0	AIF1+TAM					RPS27	1.06825e-90	0.4271	0.989	0.973	4.28315e-86	αβT
ITGA4	0	0.506354	0.307	0.081	0	AIF1+TAM					STK17B	2.41572e-90	0.853671	0.656	0.532	9.68581e-86	αβT
GPNMB	6.81104e-175	0.501604	0.568	0.418	2.73089e-170	AIF1+TAM					LCP1	9.2877e-88	0.749824	0.732	0.591	3.7239e-83	αβT
SLC40A1	6.73614e-291	0.500583	0.37	0.212	2.70086e-286	AIF1+TAM					SLFN5	5.67834e-87	1.04021	0.459	0.254	2.27673e-82	αβT
MARCH1	0	0.495033	0.545	0.349	0	AIF1+TAM					GZMK	6.24929e-87	1.37472	0.488	0.283	2.50565e-82	αβT
IFITM3	0	0.493557	0.604	0.395	0	AIF1+TAM					CST7	1.62849e-86	1.18655	0.476	0.284	6.52942e-82	αβT
CTSS	0	0.493412	0.862	0.728	0	AIF1+TAM					EMB	1.93137e-86	0.910169	0.588	0.421	7.74381e-82	αβT
CD44	0	0.491194	0.433	0.203	0	AIF1+TAM					TRAC	4.67656e-86	0.92174	0.559	0.36	1.87506e-81	αβT
ARHGAP18	0	0.485268	0.601	0.397	0	AIF1+TAM					CD247	2.6834e-83	0.989159	0.422	0.216	1.07591e-78	αβT
NPC2	0	0.480365	0.946	0.846	0	AIF1+TAM					CXCR4	2.72963e-83	0.805276	0.82	0.752	1.09445e-78	αβT
CD74	0	0.471561	0.996	0.986	0	AIF1+TAM					PARP8	2.07533e-82	1.02425	0.477	0.288	8.32103e-78	αβT
HLA-DPB1	0	0.470721	0.96	0.905	0	AIF1+TAM					PPP2R5C	1.33841e-76	0.943493	0.593	0.477	5.36634e-72	αβT
IFI30	3.67926e-206	0.463214	0.735	0.604	1.4752e-201	AIF1+TAM					RNF213	4.22538e-72	0.897777	0.661	0.586	1.69416e-67	αβT
SNX6	0	0.462727	0.608	0.411	0	AIF1+TAM					CD52	1.07085e-71	0.655307	0.808	0.709	4.29356e-67	αβT
IQGAP1	0	0.455649	0.567	0.35	0	AIF1+TAM					TXNIP	2.8451e-70	0.502844	0.919	0.885	1.14074e-65	αβT
MS4A4A	0	0.455481	0.687	0.496	0	AIF1+TAM					FYN	1.51077e-68	0.903899	0.466	0.3	6.05742e-64	αβT
CD14	4.58947e-239	0.454355	0.824	0.688	1.84015e-234	AIF1+TAM					NKG7	4.50832e-68	1.47694	0.436	0.262	1.80761e-63	αβT
AP1S2	0	0.441556	0.532	0.314	0	AIF1+TAM					SH3BGRL3	1.99518e-67	0.592685	0.845	0.801	7.99966e-63	αβT
C1QB	0	0.433772	0.976	0.953	0	AIF1+TAM					CD48	5.6967e-67	0.753738	0.594	0.46	2.28409e-62	αβT
CTSZ	1.41319e-240	0.431555	0.791	0.641	5.66619e-236	AIF1+TAM					CD96	1.47252e-66	0.905255	0.408	0.235	5.90405e-62	αβT
HLA-DRA	3.17082e-306	0.427787	0.99	0.979	1.27134e-301	AIF1+TAM					RPL14	2.17643e-64	0.350585	0.967	0.966	8.7264e-60	αβT
HLA-DRB1	4.80301e-223	0.417904	0.971	0.939	1.92577e-218	AIF1+TAM					RPS3	2.31916e-64	0.395224	0.971	0.97	9.29869e-60	αβT
HLA-DQB1	1.60267e-167	0.415637	0.833	0.753	6.4259e-163	AIF1+TAM					STK4	1.93038e-63	0.731245	0.672	0.62	7.73984e-59	αβT
MSR1	4.33077e-258	0.412819	0.697	0.53	1.73642e-253	AIF1+TAM					ARL4C	3.89505e-62	0.86002	0.536	0.391	1.56172e-57	αβT
ANXA2	0	0.409907	0.541	0.327	0	AIF1+TAM					MALAT1	3.72528e-61	0.254573	1	1	1.49365e-56	αβT
HLA-DPA1	6.83422e-240	0.40009	0.972	0.933	2.74018e-235	AIF1+TAM					SYNE2	8.5852e-60	0.956	0.507	0.386	3.44223e-55	αβT
IQGAP2	0	0.397006	0.305	0.131	0	AIF1+TAM					STK17A	1.26724e-58	0.671152	0.616	0.516	5.08101e-54	αβT
VIM	0	0.394088	0.773	0.571	0	AIF1+TAM					PYHIN1	1.54196e-58	0.929718	0.352	0.186	6.18251e-54	αβT
NRP1	2.77385e-216	0.390518	0.295	0.17	1.11218e-211	AIF1+TAM					RESF1	2.83323e-58	0.996791	0.539	0.418	1.13598e-53	αβT
METRNL	0	0.389455	0.401	0.223	0	AIF1+TAM					TRBC1	4.52744e-58	1.06003	0.443	0.286	1.81528e-53	αβT
AZI2	0	0.389313	0.36	0.179	0	AIF1+TAM					AAK1	9.4399e-58	0.762546	0.571	0.462	3.78493e-53	αβT
TMEM176B	2.33334e-168	0.388136	0.521	0.387	9.35553e-164	AIF1+TAM					CYTIP	9.62863e-58	0.767841	0.555	0.469	3.8606e-53	αβT
APOE	5.57923e-215	0.386068	0.986	0.98	2.23699e-210	AIF1+TAM					RUNX3	1.09914e-57	0.887771	0.479	0.346	4.40699e-53	αβT
CYBB	6.70545e-205	0.385799	0.74	0.592	2.68855e-200	AIF1+TAM					HLA-F	2.50971e-57	0.776382	0.509	0.387	1.00627e-52	αβT
UTRN	0	0.38478	0.413	0.223	0	AIF1+TAM					IL2RG	1.30895e-56	0.833369	0.528	0.416	5.24825e-52	αβT
CADM1	0	0.38226	0.346	0.164	0	AIF1+TAM					RPS25	2.77783e-56	0.344878	0.966	0.958	1.11377e-51	αβT
CANX	1.85975e-266	0.378943	0.708	0.54	7.45666e-262	AIF1+TAM					IKZF1	1.20745e-53	0.745941	0.573	0.481	4.84128e-49	αβT
CTSB	6.34031e-102	0.377181	0.93	0.863	2.54215e-97	AIF1+TAM					TMA7	7.09132e-53	0.448466	0.844	0.848	2.84326e-48	αβT
FGL2	4.98276e-241	0.375385	0.633	0.463	1.99784e-236	AIF1+TAM					SAMD3	1.3555e-52	0.920478	0.307	0.154	5.43486e-48	αβT
MYO5A	0	0.374976	0.324	0.147	0	AIF1+TAM					RPL41	5.55132e-52	0.296036	0.986	0.984	2.2258e-47	αβT
FPR3	0	0.374835	0.312	0.147	0	AIF1+TAM					EVL	1.06539e-51	0.745011	0.537	0.433	4.27167e-47	αβT
RAP2B	6.65447e-277	0.370104	0.468	0.299	2.66811e-272	AIF1+TAM					TC2N	2.16109e-51	0.86595	0.299	0.148	8.66489e-47	αβT
EPB41L3	0	0.369717	0.475	0.291	0	AIF1+TAM					PDCD4	3.17807e-51	0.812251	0.542	0.466	1.27425e-46	αβT
FCGR3A	1.29906e-141	0.368679	0.752	0.639	5.20857e-137	AIF1+TAM					MYL12B	4.03144e-51	0.551856	0.739	0.7	1.61641e-46	αβT
DPYD	0	0.367517	0.452	0.265	0	AIF1+TAM					SPOCK2	1.25917e-50	0.766521	0.419	0.274	5.04863e-46	αβT
HLA-A	1.43041e-157	0.366716	0.905	0.812	5.73523e-153	AIF1+TAM					HSPA8	2.14937e-50	0.631092	0.797	0.784	8.6179e-46	αβT
FUCA1	6.80448e-228	0.357113	0.41	0.261	2.72826e-223	AIF1+TAM					LEPROTL1	2.58184e-50	0.73722	0.526	0.432	1.03519e-45	αβT
LGALS1	5.75736e-190	0.356361	0.815	0.666	2.30841e-185	AIF1+TAM					RPL24	7.52727e-50	0.305226	0.952	0.954	3.01806e-45	αβT
FCGR2A	2.62404e-167	0.352149	0.766	0.651	1.05211e-162	AIF1+TAM					RPL35A	9.57034e-50	0.291271	0.962	0.962	3.83723e-45	αβT
TPP1	9.77782e-230	0.349438	0.654	0.492	3.92042e-225	AIF1+TAM					KLRB1	1.00838e-49	1.12821	0.338	0.18	4.04309e-45	αβT
HLA-DQA2	2.25183e-73	0.346466	0.274	0.204	9.02869e-69	AIF1+TAM					RPS12	1.88511e-49	0.306273	0.982	0.969	7.55834e-45	αβT
TNFSF13	1.3058e-297	0.344826	0.458	0.28	5.23559e-293	AIF1+TAM					RPS7	2.69071e-49	0.306606	0.96	0.953	1.07884e-44	αβT
HMOX1	1.68799e-86	0.33877	0.679	0.563	6.768e-82	AIF1+TAM					RPS24	2.95809e-49	0.299979	0.979	0.968	1.18605e-44	αβT
MS4A7	6.90236e-186	0.33435	0.87	0.772	2.7675e-181	AIF1+TAM					GZMH	1.46082e-47	1.2387	0.312	0.17	5.85715e-43	αβT
MFSD1	9.22962e-210	0.333002	0.673	0.52	3.70062e-205	AIF1+TAM					S100A10	1.06153e-46	0.563455	0.649	0.566	4.25622e-42	αβT
LGALS3BP	1.72229e-200	0.332393	0.282	0.161	6.90552e-196	AIF1+TAM					PIK3IP1	6.57042e-46	0.697803	0.523	0.423	2.63441e-41	αβT
SCARB2	2.19897e-199	0.331999	0.535	0.389	8.81678e-195	AIF1+TAM					GZMM	2.3735e-45	0.845092	0.327	0.191	9.51654e-41	αβT
CLTC	1.02324e-205	0.331825	0.546	0.396	4.1027e-201	AIF1+TAM					SRSF7	3.40734e-44	0.621152	0.714	0.703	1.36617e-39	αβT
SAMHD1	3.28813e-231	0.329799	0.621	0.458	1.31838e-226	AIF1+TAM					RPS15	3.76355e-43	0.267991	0.979	0.969	1.509e-38	αβT
ARPC5	1.20529e-256	0.328625	0.789	0.629	4.8326e-252	AIF1+TAM					PIK3R1	6.26287e-43	0.793149	0.529	0.442	2.5111e-38	αβT
CTSC	1.55305e-197	0.328203	0.756	0.612	6.22697e-193	AIF1+TAM					RPL13	6.32677e-43	0.251339	0.991	0.993	2.53672e-38	αβT
LITAF	2.87355e-227	0.320469	0.628	0.458	1.15215e-222	AIF1+TAM					LCK	1.70637e-42	0.700198	0.378	0.25	6.8417e-38	αβT
RAB31	8.77699e-218	0.320403	0.688	0.528	3.51913e-213	AIF1+TAM					ITK	5.6437e-42	0.753591	0.303	0.17	2.26284e-37	αβT
AKR1B1	1.78714e-251	0.320282	0.664	0.492	7.16554e-247	AIF1+TAM					CLEC2B	1.0814e-41	0.765724	0.502	0.414	4.33587e-37	αβT
HSP90B1	1.96459e-189	0.319855	0.733	0.583	7.87704e-185	AIF1+TAM					GMFG	3.24825e-41	0.543029	0.652	0.637	1.30238e-36	αβT
MPEG1	9.66728e-302	0.319046	0.281	0.134	3.87609e-297	AIF1+TAM					CEMIP2	3.68533e-41	0.779841	0.377	0.245	1.47763e-36	αβT
LGMN	4.02717e-60	0.318842	0.516	0.433	1.61469e-55	AIF1+TAM					CLEC2D	4.10185e-41	0.806476	0.409	0.289	1.64464e-36	αβT
LAPTM5	1.96436e-204	0.316703	0.931	0.846	7.87609e-200	AIF1+TAM					PLAAT4	4.86157e-41	0.850759	0.416	0.305	1.94925e-36	αβT
CFD	5.44279e-114	0.314978	0.555	0.442	2.18228e-109	AIF1+TAM					ISG20	5.41495e-41	0.653058	0.623	0.568	2.17113e-36	αβT
ALCAM	1.97069e-173	0.313039	0.458	0.319	7.90149e-169	AIF1+TAM					GIMAP4	5.82628e-41	0.762935	0.47	0.367	2.33605e-36	αβT
VAMP8	4.20211e-270	0.312787	0.828	0.658	1.68484e-265	AIF1+TAM					RPL36AL	2.7062e-40	0.361118	0.86	0.886	1.08505e-35	αβT
CTSL	2.77252e-102	0.312783	0.652	0.528	1.11164e-97	AIF1+TAM					RPL23A	3.58106e-40	0.323758	0.957	0.94	1.43583e-35	αβT
EMB	5.11597e-262	0.311337	0.414	0.251	2.05125e-257	AIF1+TAM					ZFP36L2	7.20605e-40	0.569211	0.803	0.778	2.88926e-35	αβT
TMEM123	9.11721e-256	0.309264	0.53	0.357	3.65554e-251	AIF1+TAM					SKAP1	7.44759e-40	0.689689	0.297	0.17	2.98611e-35	αβT
HEXA	9.46482e-264	0.303281	0.535	0.36	3.79492e-259	AIF1+TAM					LBH	8.51996e-40	0.7064	0.345	0.214	3.41608e-35	αβT
TMEM176A	2.88648e-144	0.303006	0.365	0.25	1.15734e-139	AIF1+TAM					CD7	2.57286e-39	0.822153	0.384	0.261	1.03159e-34	αβT
TNFAIP8	0	0.301169	0.3	0.144	0	AIF1+TAM					SH2D1A	4.76115e-39	0.725773	0.273	0.143	1.90898e-34	αβT
S100A4	2.38115e-184	0.29882	0.64	0.458	9.54723e-180	AIF1+TAM					CNOT6L	1.92194e-38	0.800407	0.439	0.349	7.70603e-34	αβT
C1orf162	8.36267e-195	0.298745	0.682	0.527	3.35301e-190	AIF1+TAM					CTSW	3.11167e-38	0.854296	0.329	0.207	1.24762e-33	αβT
PLXND1	4.21968e-253	0.297396	0.365	0.213	1.69188e-248	AIF1+TAM					ACAP1	3.20102e-38	0.728111	0.449	0.356	1.28345e-33	αβT
TYMP	1.92412e-163	0.296908	0.705	0.557	7.71477e-159	AIF1+TAM					CRIP1	8.2454e-38	0.392807	0.601	0.504	3.30599e-33	αβT
TIMP2	2.90866e-188	0.295926	0.721	0.581	1.16623e-183	AIF1+TAM					DUSP2	4.35367e-37	1.01708	0.491	0.406	1.7456e-32	αβT
SNX10	1.5078e-298	0.29574	0.393	0.223	6.04553e-294	AIF1+TAM					TSC22D3	5.6567e-37	0.636947	0.771	0.812	2.26805e-32	αβT
ANKH	2.41825e-188	0.295562	0.328	0.2	9.69596e-184	AIF1+TAM					MBNL1	1.68365e-36	0.567745	0.66	0.633	6.75058e-32	αβT
GNG10	4.546e-167	0.294455	0.6	0.454	1.82272e-162	AIF1+TAM					JUND	1.27774e-35	0.522332	0.771	0.783	5.1231e-31	αβT
ABCA1	1.19784e-131	0.293024	0.531	0.406	4.80274e-127	AIF1+TAM					FAM107B	2.77902e-35	0.646303	0.476	0.397	1.11425e-30	αβT
RNASE6	1.39154e-201	0.292445	0.651	0.486	5.57938e-197	AIF1+TAM					IKZF3	1.19613e-34	0.778395	0.44	0.344	4.79588e-30	αβT
GPR82	1.27953e-194	0.292344	0.273	0.153	5.13029e-190	AIF1+TAM					AL627171.2	1.51464e-34	0.881042	0.488	0.411	6.07296e-30	αβT
CST3	2.94002e-276	0.292268	0.982	0.947	1.1788e-271	AIF1+TAM					CBLB	2.55274e-34	0.725692	0.308	0.192	1.02352e-29	αβT
GAPT	5.31349e-259	0.290195	0.275	0.141	2.13044e-254	AIF1+TAM					ATP5F1E	6.37776e-34	0.308682	0.941	0.943	2.55716e-29	αβT
ASPH	3.6876e-274	0.289904	0.293	0.149	1.47854e-269	AIF1+TAM					DDX24	1.07323e-33	0.543379	0.623	0.614	4.3031e-29	αβT
SDC3	2.0317e-248	0.289463	0.262	0.132	8.14609e-244	AIF1+TAM					RPL10A	2.6935e-33	0.269738	0.926	0.93	1.07996e-28	αβT
IDH1	3.39385e-173	0.289322	0.428	0.294	1.36077e-168	AIF1+TAM					STAT4	4.12175e-33	0.678017	0.268	0.157	1.65262e-28	αβT
LY96	4.64905e-191	0.284918	0.59	0.43	1.86404e-186	AIF1+TAM					RAP1B	6.24953e-33	0.624093	0.553	0.527	2.50575e-28	αβT
APLP2	2.32042e-171	0.282737	0.714	0.568	9.30371e-167	AIF1+TAM					GBP5	1.22902e-32	0.850454	0.291	0.185	4.92775e-28	αβT
CLEC5A	4.70379e-119	0.280406	0.289	0.189	1.88599e-114	AIF1+TAM					CCND2	6.20433e-32	0.841154	0.423	0.349	2.48763e-27	αβT
FNBP1	3.66866e-275	0.280132	0.386	0.223	1.47095e-270	AIF1+TAM					WIPF1	6.58394e-32	0.67082	0.499	0.442	2.63983e-27	αβT
TNFSF13B	1.46608e-228	0.279912	0.522	0.349	5.87825e-224	AIF1+TAM					CD44	1.04947e-31	0.524268	0.593	0.546	4.20785e-27	αβT
MAN2B1	2.718e-217	0.279608	0.463	0.309	1.08978e-212	AIF1+TAM					S100A4	1.19064e-31	0.642015	0.705	0.67	4.77387e-27	αβT
PLD3	3.64234e-120	0.27696	0.545	0.424	1.46039e-115	AIF1+TAM					SYTL3	3.97988e-31	0.780017	0.389	0.298	1.59573e-26	αβT
RB1	3.87802e-155	0.271934	0.626	0.484	1.55489e-150	AIF1+TAM					CD99	8.43611e-31	0.491751	0.605	0.587	3.38246e-26	αβT
APOC1	1.18569e-55	0.270716	0.969	0.946	4.75401e-51	AIF1+TAM					SLC38A1	9.83312e-31	0.695976	0.417	0.338	3.94259e-26	αβT
AP2S1	1.79023e-203	0.270156	0.69	0.523	7.17792e-199	AIF1+TAM					CCSER2	1.10502e-30	0.740172	0.341	0.246	4.43059e-26	αβT
LGALS3	7.98001e-206	0.269789	0.501	0.326	3.19958e-201	AIF1+TAM					YWHAZ	2.31996e-30	0.465008	0.685	0.688	9.30189e-26	αβT
P4HB	5.08988e-221	0.2684	0.532	0.368	2.04079e-216	AIF1+TAM					SYNE1	3.07768e-30	0.833839	0.313	0.216	1.23399e-25	αβT
VSIG4	2.54199e-101	0.268006	0.736	0.62	1.01921e-96	AIF1+TAM					TRAF3IP3	5.52924e-30	0.657898	0.386	0.296	2.21695e-25	αβT
TRPS1	4.62167e-287	0.267314	0.278	0.135	1.85306e-282	AIF1+TAM					S100A6	6.79792e-30	0.371915	0.759	0.73	2.72562e-25	αβT
FXYD5	2.08618e-249	0.267267	0.669	0.484	8.36454e-245	AIF1+TAM					MYH9	1.50692e-29	0.640367	0.484	0.418	6.04199e-25	αβT
GNS	2.88305e-186	0.264645	0.394	0.258	1.15596e-181	AIF1+TAM					PIP4K2A	2.18828e-29	0.672159	0.421	0.347	8.77391e-25	αβT
RPLP0	3.46881e-179	0.263893	0.94	0.845	1.39082e-174	AIF1+TAM					CD69	5.18429e-29	0.697679	0.608	0.559	2.07864e-24	αβT
VAMP5	2.7751e-164	0.262151	0.314	0.196	1.11267e-159	AIF1+TAM					N4BP2L2	7.7742e-29	0.451802	0.688	0.703	3.11706e-24	αβT
CSTA	1.06418e-281	0.260854	0.341	0.184	4.26682e-277	AIF1+TAM					CD8A	1.27743e-28	0.836056	0.271	0.167	5.12184e-24	αβT
SDCBP	5.54398e-154	0.260374	0.785	0.651	2.22286e-149	AIF1+TAM					RORA	2.53986e-28	0.750572	0.32	0.222	1.01836e-23	αβT
CD68	4.98579e-140	0.25925	0.817	0.701	1.99905e-135	AIF1+TAM					GNG2	2.61926e-28	0.6776	0.314	0.218	1.05019e-23	αβT
TTYH3	1.00024e-219	0.259034	0.323	0.186	4.01045e-215	AIF1+TAM					ITM2A	3.66949e-28	0.674308	0.361	0.267	1.47128e-23	αβT
MMP14	3.31444e-252	0.258927	0.271	0.137	1.32892e-247	AIF1+TAM					PFN1	1.03632e-27	0.336265	0.808	0.806	4.15514e-23	αβT
GPRIN3	4.29491e-153	0.258397	0.429	0.299	1.72204e-148	AIF1+TAM					CDC42SE2	4.52398e-27	0.59073	0.469	0.42	1.81389e-22	αβT
GPR183	4.29646e-28	0.258016	0.571	0.496	1.72266e-23	AIF1+TAM					PTPN22	6.7567e-27	0.633187	0.3	0.204	2.7091e-22	αβT
MGAT4A	1.38074e-131	0.255787	0.633	0.505	5.5361e-127	AIF1+TAM					PSMB9	1.54662e-26	0.549349	0.521	0.481	6.20119e-22	αβT
PPT1	4.06862e-181	0.255777	0.69	0.543	1.63131e-176	AIF1+TAM					ITGA4	2.93834e-26	0.684904	0.392	0.315	1.17813e-21	αβT
PDIA6	5.50524e-188	0.255485	0.533	0.377	2.20733e-183	AIF1+TAM					JAK1	6.59828e-26	0.56527	0.545	0.545	2.64558e-21	αβT
PPIB	4.04866e-160	0.254797	0.734	0.588	1.62331e-155	AIF1+TAM					RNF19A	8.76739e-26	0.719799	0.436	0.375	3.51528e-21	αβT
CCL4L2	0	1.45999	0.617	0.53	0	CCL3+TAM					JCHAIN	0	5.67013	0.812	0.025	0	γδT
CCL3L1	0	1.41737	0.636	0.53	0	CCL3+TAM					IGHG2	0	4.02254	0.469	0.012	0	γδT
CCL4	0	1.35471	0.806	0.721	0	CCL3+TAM					IGHG4	0	3.8348	0.445	0.005	0	γδT
CCL3	0	1.19437	0.878	0.788	0	CCL3+TAM					MZB1	0	3.37535	0.827	0.044	0	γδT
EGR3	0	1.15152	0.469	0.236	0	CCL3+TAM					TXNDC5	0	2.45048	0.785	0.026	0	γδT
CH25H	0	0.991523	0.382	0.228	0	CCL3+TAM					DERL3	0	2.11021	0.767	0.014	0	γδT
SERPINE1	1.31021e-287	0.966207	0.379	0.252	5.25329e-283	CCL3+TAM					FCRL5	0	1.95466	0.779	0.01	0	γδT
AC253572.2	8.87959e-212	0.958924	0.4	0.292	3.56027e-207	CCL3+TAM					IGLV3-1	0	1.89833	0.319	0.002	0	γδT
SPRY1	2.49455e-258	0.954504	0.332	0.206	1.00019e-253	CCL3+TAM					LINC02362	0	1.49544	0.639	0.005	0	γδT
BHLHE41	0	0.943	0.648	0.502	0	CCL3+TAM					IGHGP	0	1.31691	0.391	0.002	0	γδT
EGR2	0	0.908157	0.394	0.219	0	CCL3+TAM					JSRP1	0	1.17316	0.525	0.005	0	γδT
FOS	0	0.895327	0.951	0.924	0	CCL3+TAM					POU2AF1	0	1.09508	0.618	0.012	0	γδT
BTG2	0	0.87682	0.71	0.635	0	CCL3+TAM					AC012236.1	0	0.998967	0.615	0.002	0	γδT
TRA2B	4.97107e-281	0.854992	0.699	0.661	1.99315e-276	CCL3+TAM					TNFRSF17	0	0.906277	0.501	0.003	0	γδT
SRGAP2B	0	0.842874	0.516	0.353	0	CCL3+TAM					CD79A	0	0.774198	0.642	0.042	0	γδT
IER2	0	0.818167	0.863	0.8	0	CCL3+TAM					SDC1	0	0.629918	0.355	0.002	0	γδT
NR4A1	0	0.808947	0.578	0.462	0	CCL3+TAM					SPAG4	0	0.60646	0.463	0.006	0	γδT
AC103591.3	4.34369e-151	0.808502	0.427	0.345	1.7416e-146	CCL3+TAM					KCNN3	0	0.347138	0.299	0.003	0	γδT
PDGFB	0	0.807251	0.51	0.362	0	CCL3+TAM					PDK1	2.85244e-301	1.12574	0.657	0.056	1.14368e-296	γδT
PDK4	1.32433e-186	0.805725	0.494	0.407	5.3099e-182	CCL3+TAM					COBLL1	7.19033e-301	0.537099	0.448	0.021	2.88296e-296	γδT
RGS16	0	0.793929	0.329	0.178	0	CCL3+TAM					PRDX4	1.94413e-300	1.5226	0.764	0.089	7.79498e-296	γδT
KLF6	0	0.784034	0.834	0.83	0	CCL3+TAM					RASSF6	2.41861e-277	0.497688	0.251	0.003	9.69742e-273	γδT
KLF2	1.66155e-295	0.783238	0.63	0.557	6.662e-291	CCL3+TAM					CDK14	4.83756e-274	0.537029	0.367	0.014	1.93962e-269	γδT
JUN	0	0.777034	0.897	0.87	0	CCL3+TAM					PIM2	2.26212e-271	1.31333	0.776	0.095	9.06999e-267	γδT
SRGAP2	0	0.773406	0.587	0.453	0	CCL3+TAM					CAV1	4.68984e-262	0.375286	0.334	0.011	1.88039e-257	γδT
CD83	0	0.76024	0.628	0.519	0	CCL3+TAM					GAB1	5.66807e-248	0.488964	0.4	0.022	2.27261e-243	γδT
EGR1	0	0.735935	0.732	0.661	0	CCL3+TAM					CEP128	1.82476e-242	0.650747	0.487	0.036	7.31637e-238	γδT
IL1B	3.98281e-124	0.720505	0.49	0.415	1.59691e-119	CCL3+TAM					IGLC1	5.29277e-239	7.11787	0.773	0.115	2.12214e-234	γδT
AC020916.1	7.20469e-183	0.71539	0.55	0.473	2.88872e-178	CCL3+TAM					CKAP4	2.37289e-233	0.489176	0.358	0.018	9.51408e-229	γδT
IL6ST	0	0.709174	0.568	0.431	0	CCL3+TAM					STARD5	1.0875e-231	0.806006	0.415	0.026	4.36034e-227	γδT
CX3CR1	0	0.707844	0.487	0.32	0	CCL3+TAM					SLAMF7	3.11827e-225	0.773326	0.669	0.077	1.25027e-220	γδT
ADGRG1	0	0.698611	0.483	0.284	0	CCL3+TAM					SPATS2	1.23593e-221	0.579995	0.466	0.037	4.95546e-217	γδT
DUSP1	0	0.695867	0.923	0.898	0	CCL3+TAM					MANEA	1.59327e-221	0.679517	0.558	0.055	6.38822e-217	γδT
RHOB	0	0.688134	0.749	0.707	0	CCL3+TAM					FKBP11	8.52618e-216	2.01104	0.875	0.208	3.41857e-211	γδT
SRGAP2C	0	0.686231	0.501	0.36	0	CCL3+TAM					CD38	7.93889e-210	0.598865	0.639	0.076	3.1831e-205	γδT
OTUD1	6.48551e-169	0.671898	0.454	0.369	2.60037e-164	CCL3+TAM					CPNE5	2.80154e-207	0.315336	0.343	0.019	1.12328e-202	γδT
OLR1	0	0.668336	0.7	0.623	0	CCL3+TAM					IGHG1	1.17014e-204	7.09803	0.681	0.116	4.69169e-200	γδT
NAV3	0	0.666504	0.278	0.077	0	CCL3+TAM					NUGGC	9.77731e-203	0.337225	0.299	0.014	3.92021e-198	γδT
TCOF1	2.73379e-100	0.666044	0.357	0.288	1.09611e-95	CCL3+TAM					XBP1	1.45371e-196	2.6836	0.875	0.268	5.82863e-192	γδT
NR4A2	1.27771e-185	0.665644	0.537	0.448	5.12297e-181	CCL3+TAM					FNDC3B	2.39574e-193	0.80064	0.582	0.071	9.60572e-189	γδT
RGS1	0	0.662451	0.916	0.878	0	CCL3+TAM					CD180	5.5542e-191	0.377158	0.316	0.018	2.22696e-186	γδT
SLC1A3	0	0.651596	0.797	0.745	0	CCL3+TAM					MEF2B	7.08173e-189	0.331083	0.284	0.013	2.83942e-184	γδT
CCNH	2.16373e-191	0.649021	0.469	0.376	8.67547e-187	CCL3+TAM					TP53INP1	1.24686e-188	1.55226	0.761	0.133	4.9993e-184	γδT
AC245014.3	1.13127e-141	0.648412	0.295	0.204	4.53584e-137	CCL3+TAM					TXNDC11	1.42871e-188	0.785601	0.549	0.064	5.72843e-184	γδT
ST6GAL1	0	0.646794	0.576	0.438	0	CCL3+TAM					PLPP5	6.04881e-187	0.559862	0.552	0.064	2.42527e-182	γδT
FOSB	0	0.645339	0.758	0.7	0	CCL3+TAM					CLIC4	2.36198e-186	0.451845	0.406	0.033	9.47037e-182	γδT
MIR29B2CHG	2.88793e-262	0.628955	0.355	0.226	1.15791e-257	CCL3+TAM					RAB30	2.51137e-185	0.510657	0.448	0.041	1.00693e-180	γδT
GLDN	1.5554e-267	0.628629	0.49	0.36	6.23638e-263	CCL3+TAM					RALGPS2	2.99714e-177	0.52656	0.484	0.051	1.2017e-172	γδT
DDX5	0	0.613839	0.902	0.933	0	CCL3+TAM					IGHG3	4.14501e-176	6.8389	0.716	0.166	1.66194e-171	γδT
FRMD4A	2.28811e-226	0.591706	0.552	0.461	9.17419e-222	CCL3+TAM					IGHM	1.0067e-168	5.19188	0.445	0.048	4.03634e-164	γδT
P2RY12	0	0.591406	0.337	0.158	0	CCL3+TAM					SEC24A	8.33262e-167	0.510818	0.469	0.052	3.34096e-162	γδT
JUNB	0	0.588992	0.884	0.868	0	CCL3+TAM					TRAM2	1.53833e-160	0.336641	0.281	0.017	6.16795e-156	γδT
AC007952.4	1.25927e-179	0.586951	0.488	0.397	5.04906e-175	CCL3+TAM					SEL1L	7.15353e-157	0.942468	0.722	0.132	2.86821e-152	γδT
SORL1	0	0.580608	0.713	0.646	0	CCL3+TAM					SSR4	5.01588e-156	2.93784	0.961	0.614	2.01112e-151	γδT
EPB41L2	0	0.578222	0.721	0.639	0	CCL3+TAM					QPRT	2.30799e-154	0.283924	0.334	0.028	9.25389e-150	γδT
SGK1	2.00142e-283	0.575542	0.799	0.787	8.02471e-279	CCL3+TAM					PGM3	6.96233e-147	0.376827	0.445	0.052	2.79155e-142	γδT
CCNL1	1.44316e-247	0.575467	0.684	0.647	5.78635e-243	CCL3+TAM					ERLEC1	7.43475e-145	1.04462	0.755	0.165	2.98096e-140	γδT
LINC01736	0	0.574478	0.485	0.308	0	CCL3+TAM					BLNK	1.32248e-140	0.353715	0.367	0.038	5.3025e-136	γδT
TSC22D2	7.69366e-203	0.567222	0.346	0.237	3.08477e-198	CCL3+TAM					SEL1L3	6.58297e-139	0.557932	0.591	0.095	2.63944e-134	γδT
CD69	1.12694e-122	0.567205	0.38	0.297	4.51846e-118	CCL3+TAM					TPD52	5.09061e-137	0.62111	0.687	0.128	2.04108e-132	γδT
MALAT1	0	0.564907	0.999	0.992	0	CCL3+TAM					DNAJB9	9.3556e-134	0.734136	0.704	0.14	3.75113e-129	γδT
AL021155.5	1.60522e-97	0.558152	0.282	0.211	6.43614e-93	CCL3+TAM					BSCL2	1.80576e-133	0.295024	0.37	0.04	7.24019e-129	γδT
NFKBID	3.06667e-197	0.558076	0.361	0.249	1.22958e-192	CCL3+TAM					ST6GAL1	5.84601e-133	1.01488	0.764	0.176	2.34396e-128	γδT
MIS18BP1	1.9867e-142	0.557774	0.545	0.492	7.96569e-138	CCL3+TAM					CASP10	8.48235e-132	0.393835	0.397	0.047	3.401e-127	γδT
TMIGD3	0	0.556893	0.641	0.539	0	CCL3+TAM					CHST15	1.03642e-131	0.42208	0.296	0.026	4.15551e-127	γδT
ID2	6.18534e-194	0.55608	0.723	0.732	2.48001e-189	CCL3+TAM					UBE2J1	1.234e-131	0.795647	0.657	0.127	4.94773e-127	γδT
MEF2C	0	0.554586	0.763	0.716	0	CCL3+TAM					SRPRB	1.92996e-131	0.429626	0.481	0.068	7.73818e-127	γδT
TLN2	0	0.553723	0.314	0.164	0	CCL3+TAM					MAN1A1	8.271e-128	0.594	0.579	0.101	3.31626e-123	γδT
KDM6B	9.21481e-131	0.541446	0.42	0.344	3.69468e-126	CCL3+TAM					EIF2AK3	1.04626e-126	0.334956	0.322	0.032	4.195e-122	γδT
ZFP36	1.23217e-237	0.53847	0.769	0.763	4.94037e-233	CCL3+TAM					PDIA4	6.22811e-125	0.675703	0.636	0.122	2.49716e-120	γδT
BIN1	4.08076e-257	0.529334	0.592	0.5	1.63618e-252	CCL3+TAM					SEC11C	3.21479e-123	1.2705	0.818	0.241	1.28897e-118	γδT
TMEM107	1.06143e-59	0.52269	0.362	0.317	4.25582e-55	CCL3+TAM					RRBP1	2.02669e-121	1.01444	0.719	0.168	8.126e-117	γδT
SRSF5	3.93601e-197	0.51863	0.708	0.697	1.57814e-192	CCL3+TAM					GAS6	2.8629e-121	0.401578	0.358	0.042	1.14788e-116	γδT
C12orf57	8.22605e-52	0.518413	0.427	0.394	3.29824e-47	CCL3+TAM					ELL2	6.99554e-119	0.690912	0.693	0.147	2.80486e-114	γδT
USP53	1.47541e-127	0.500125	0.586	0.533	5.91565e-123	CCL3+TAM					TENT5C	6.40781e-118	0.968269	0.728	0.166	2.56921e-113	γδT
LPCAT2	2.26616e-229	0.497474	0.6	0.526	9.08618e-225	CCL3+TAM					SYVN1	3.54107e-116	0.304418	0.328	0.036	1.41979e-111	γδT
CEBPD	4.57912e-265	0.497397	0.884	0.865	1.836e-260	CCL3+TAM					LMAN1	4.31926e-115	0.916721	0.803	0.212	1.73181e-110	γδT
RHBDF2	2.01931e-163	0.496773	0.526	0.453	8.09641e-159	CCL3+TAM					CD59	7.97258e-115	0.597926	0.666	0.142	3.19661e-110	γδT
MCL1	1.58021e-218	0.483562	0.762	0.769	6.33585e-214	CCL3+TAM					SSR3	4.30883e-113	1.2073	0.83	0.287	1.72763e-108	γδT
PADI2	9.83647e-214	0.483433	0.445	0.328	3.94393e-209	CCL3+TAM					ALG5	7.97878e-112	0.40475	0.597	0.115	3.19909e-107	γδT
TNF	3.84545e-89	0.482722	0.277	0.206	1.54183e-84	CCL3+TAM					HSPA13	4.97456e-111	0.345788	0.454	0.071	1.99455e-106	γδT
CSF2RA	5.67722e-147	0.482638	0.588	0.533	2.27628e-142	CCL3+TAM					SIL1	1.13753e-109	0.32121	0.478	0.079	4.56091e-105	γδT
SPATA13	3.85816e-238	0.479943	0.395	0.271	1.54693e-233	CCL3+TAM					CLPTM1L	1.23479e-109	0.425197	0.585	0.112	4.9509e-105	γδT
CTTNBP2	1.24874e-232	0.479326	0.291	0.166	5.00684e-228	CCL3+TAM					HSP90B1	5.69838e-108	1.88346	0.904	0.479	2.28476e-103	γδT
SOCS6	7.52127e-117	0.478634	0.398	0.329	3.01566e-112	CCL3+TAM					HDLBP	1.12515e-106	0.646565	0.645	0.142	4.51129e-102	γδT
AC012368.1	3.20674e-197	0.466977	0.305	0.191	1.28574e-192	CCL3+TAM					RGS13	1.51503e-106	0.303451	0.278	0.028	6.0745e-102	γδT
B3GNT5	7.87645e-85	0.466415	0.358	0.3	3.15806e-80	CCL3+TAM					LARP1B	1.66924e-105	0.338001	0.397	0.058	6.69283e-101	γδT
ARGLU1	6.14635e-121	0.464379	0.627	0.601	2.46438e-116	CCL3+TAM					TXNDC15	1.45349e-104	0.409679	0.558	0.108	5.82777e-100	γδT
CDKN1A	1.49534e-115	0.463307	0.441	0.369	5.99558e-111	CCL3+TAM					CREB3L2	2.82681e-103	0.622103	0.606	0.128	1.13341e-98	γδT
SCIN	5.09411e-225	0.462608	0.51	0.391	2.04248e-220	CCL3+TAM					PECAM1	1.6178e-102	0.434813	0.475	0.085	6.48655e-98	γδT
IRS2	9.62404e-73	0.460893	0.528	0.5	3.85876e-68	CCL3+TAM					SELENOS	2.06296e-101	0.911308	0.794	0.234	8.27145e-97	γδT
TMEM119	9.44971e-304	0.458724	0.374	0.219	3.78886e-299	CCL3+TAM					MBNL2	1.13193e-100	0.637628	0.669	0.155	4.53847e-96	γδT
DBI	8.18176e-130	0.456957	0.796	0.832	3.28048e-125	CCL3+TAM					MANF	1.01757e-96	0.587767	0.681	0.164	4.07993e-92	γδT
TSC22D3	5.914e-136	0.450016	0.739	0.74	2.37122e-131	CCL3+TAM					HERPUD1	7.76693e-93	1.57312	0.893	0.472	3.11415e-88	γδT
PPP1R15A	5.61498e-82	0.446427	0.651	0.645	2.25133e-77	CCL3+TAM					SELENOM	6.92703e-92	0.388006	0.603	0.133	2.77739e-87	γδT
JUND	8.14571e-176	0.441174	0.783	0.815	3.26602e-171	CCL3+TAM					CCPG1	3.13488e-89	0.397266	0.582	0.13	1.25693e-84	γδT
AL499604.1	2.20921e-88	0.4376	0.293	0.224	8.85782e-84	CCL3+TAM					IGLC3	1.35386e-88	6.87675	0.543	0.142	5.42832e-84	γδT
ATP2B1-AS1	2.61627e-76	0.435496	0.414	0.357	1.04899e-71	CCL3+TAM					NUCB2	1.56e-84	0.494793	0.716	0.189	6.25483e-80	γδT
REL	9.64368e-91	0.43523	0.569	0.561	3.86663e-86	CCL3+TAM					METTL7A	5.75682e-84	0.418071	0.504	0.108	2.3082e-79	γδT
P2RY13	2.45173e-105	0.430154	0.463	0.385	9.83021e-101	CCL3+TAM					SEC61A1	3.45758e-83	0.435043	0.504	0.109	1.38632e-78	γδT
SLC2A5	9.95803e-221	0.429945	0.534	0.418	3.99267e-216	CCL3+TAM					ANKRD28	1.07362e-81	0.396669	0.54	0.122	4.30466e-77	γδT
SELPLG	9.8322e-112	0.429115	0.471	0.406	3.94222e-107	CCL3+TAM					CPEB4	1.73167e-80	0.547498	0.585	0.144	6.94312e-76	γδT
RNASET2	0	0.428289	0.925	0.932	0	CCL3+TAM					SDF2L1	1.88937e-80	0.637668	0.701	0.197	7.57542e-76	γδT
PLK3	3.19403e-105	0.422381	0.39	0.318	1.28065e-100	CCL3+TAM					HIPK2	3.22469e-79	0.516785	0.534	0.125	1.29294e-74	γδT
ADAM28	2.01471e-106	0.422312	0.541	0.488	8.07796e-102	CCL3+TAM					EAF2	1.82785e-78	0.299438	0.287	0.042	7.32878e-74	γδT
CSF3R	2.35082e-98	0.418537	0.535	0.489	9.42562e-94	CCL3+TAM					ADA2	1.52763e-77	0.311811	0.478	0.103	6.12503e-73	γδT
IFNGR1	7.65118e-91	0.416997	0.703	0.725	3.06774e-86	CCL3+TAM					EIF2AK4	4.20477e-77	0.267664	0.403	0.078	1.6859e-72	γδT
NR4A3	5.36629e-100	0.414142	0.321	0.243	2.15161e-95	CCL3+TAM					SPCS3	4.79192e-76	0.965603	0.872	0.379	1.92132e-71	γδT
TRIB1	1.49582e-77	0.41369	0.354	0.294	5.9975e-73	CCL3+TAM					SEC14L1	8.26796e-75	0.492258	0.672	0.188	3.31504e-70	γδT
C12orf75	1.22231e-195	0.411429	0.353	0.231	4.90086e-191	CCL3+TAM					IGHA1	1.017e-74	7.22469	0.555	0.147	4.07766e-70	γδT
SLC25A37	1.80576e-141	0.410041	0.498	0.414	7.24021e-137	CCL3+TAM					MEF2C	1.29854e-72	0.387099	0.585	0.146	5.20651e-68	γδT
YME1L1	1.82173e-31	0.405247	0.482	0.48	7.30424e-27	CCL3+TAM					FNDC3A	2.23873e-72	0.409693	0.597	0.156	8.97618e-68	γδT
SKIL	2.64228e-100	0.403635	0.611	0.593	1.05942e-95	CCL3+TAM					HM13	2.35515e-72	0.452887	0.669	0.187	9.44296e-68	γδT
GADD45B	2.45298e-25	0.401259	0.58	0.623	9.83524e-21	CCL3+TAM					ITM2C	3.2572e-71	0.402433	0.69	0.196	1.30597e-66	γδT
SHTN1	5.19744e-94	0.401221	0.508	0.472	2.08391e-89	CCL3+TAM					CRELD2	1.4973e-70	0.399338	0.525	0.13	6.00341e-66	γδT
NFKBIA	1.99188e-202	0.400455	0.814	0.817	7.98646e-198	CCL3+TAM					FBXW7	1.13523e-69	0.370636	0.567	0.145	4.55172e-65	γδT
SIGLEC8	2.72256e-175	0.397928	0.414	0.301	1.09161e-170	CCL3+TAM					IGLC2	1.09586e-68	8.25022	0.663	0.233	4.39383e-64	γδT
SRSF7	6.48194e-54	0.397819	0.617	0.629	2.59894e-49	CCL3+TAM					IGKC	2.26183e-68	8.09937	0.77	0.361	9.0688e-64	γδT
ARHGAP24	1.472e-103	0.395262	0.441	0.373	5.90197e-99	CCL3+TAM					NDUFAF6	3.93044e-65	0.433818	0.275	0.046	1.57591e-60	γδT
RBM39	4.73809e-98	0.394894	0.699	0.711	1.89974e-93	CCL3+TAM					LY96	4.43776e-65	0.280915	0.484	0.118	1.77932e-60	γδT
AL355075.4	5.45926e-27	0.392641	0.251	0.22	2.18889e-22	CCL3+TAM					KCNK6	4.66051e-65	0.428869	0.322	0.061	1.86863e-60	γδT
WDR74	2.09521e-36	0.386383	0.351	0.32	8.40075e-32	CCL3+TAM					KDELR1	3.72423e-64	0.357412	0.672	0.197	1.49323e-59	γδT
METTL7A	4.83189e-91	0.384638	0.514	0.468	1.93734e-86	CCL3+TAM					NANS	1.00587e-62	0.278429	0.421	0.098	4.03303e-58	γδT
SLC31A2	3.69123e-33	0.380236	0.399	0.38	1.48e-28	CCL3+TAM					RPN2	1.07461e-59	0.463116	0.672	0.212	4.30865e-55	γδT
FAM133B	9.4464e-65	0.379983	0.529	0.512	3.78753e-60	CCL3+TAM					ARF4	3.34324e-59	0.427334	0.678	0.212	1.34047e-54	γδT
ZFP36L2	1.52019e-145	0.377784	0.804	0.809	6.09522e-141	CCL3+TAM					SPCS2	4.8422e-59	0.814915	0.878	0.447	1.94148e-54	γδT
CYFIP1	5.41459e-145	0.376101	0.643	0.626	2.17098e-140	CCL3+TAM					DNAJC3	5.67897e-58	0.275497	0.573	0.164	2.27698e-53	γδT
APBB1IP	2.38268e-120	0.373808	0.625	0.612	9.55336e-116	CCL3+TAM					BCL2L11	3.07042e-57	0.389341	0.472	0.125	1.23109e-52	γδT
ANKRD44	7.94066e-46	0.373371	0.368	0.331	3.18381e-41	CCL3+TAM					RPN1	3.21319e-56	0.256593	0.493	0.132	1.28833e-51	γδT
CEBPB	3.13544e-92	0.372705	0.772	0.813	1.25715e-87	CCL3+TAM					CCDC88A	4.12414e-54	0.308249	0.484	0.132	1.65357e-49	γδT
HSPA1A	1.37776e-101	0.370161	0.866	0.862	5.52413e-97	CCL3+TAM					ITGA6	9.74043e-54	0.368645	0.334	0.075	3.90543e-49	γδT
CELF2	1.75788e-98	0.36859	0.688	0.688	7.04823e-94	CCL3+TAM					HSPA5	1.09688e-53	0.968836	0.857	0.384	4.39792e-49	γδT
APOC2	1.80719e-192	0.368133	0.745	0.617	7.24592e-188	CCL3+TAM					OSTC	2.14703e-48	0.316829	0.725	0.249	8.60851e-44	γδT
NLRP3	4.13246e-54	0.361873	0.318	0.269	1.65691e-49	CCL3+TAM					MYDGF	6.96704e-48	0.380085	0.672	0.229	2.79343e-43	γδT
OLFML3	9.49518e-93	0.360506	0.507	0.447	3.80709e-88	CCL3+TAM					EDEM1	1.40257e-47	0.284925	0.346	0.085	5.6236e-43	γδT
SPTLC2	5.97277e-89	0.360015	0.466	0.415	2.39478e-84	CCL3+TAM					KDELR2	1.5571e-47	0.251331	0.558	0.174	6.24321e-43	γδT
TMEM156	2.00375e-158	0.356605	0.289	0.187	8.03402e-154	CCL3+TAM					PDIA6	2.51409e-45	0.508287	0.743	0.289	1.00802e-40	γδT
PDE3B	4.0438e-102	0.356598	0.283	0.208	1.62136e-97	CCL3+TAM					P4HB	1.38745e-44	0.277946	0.666	0.23	5.56298e-40	γδT
GSTM3	1.06125e-140	0.35617	0.275	0.179	4.2551e-136	CCL3+TAM					GSTP1	2.99527e-44	0.60517	0.821	0.383	1.20095e-39	γδT
SMAP2	4.92979e-112	0.354841	0.669	0.683	1.9766e-107	CCL3+TAM					EHMT1	3.25342e-42	0.372234	0.412	0.121	1.30446e-37	γδT
ITPR2	2.19243e-62	0.354072	0.495	0.466	8.79054e-58	CCL3+TAM					SOCS3	8.76175e-40	0.336528	0.451	0.144	3.51303e-35	γδT
HSPA1B	4.01896e-69	0.351491	0.698	0.705	1.6114e-64	CCL3+TAM					SELENOK	1.58604e-36	0.543396	0.86	0.436	6.35925e-32	γδT
MEF2A	1.14777e-88	0.347164	0.665	0.659	4.60197e-84	CCL3+TAM					TRAM1	5.05927e-34	0.258359	0.758	0.307	2.02851e-29	γδT
DUSP2	1.05124e-18	0.345363	0.297	0.275	4.21494e-14	CCL3+TAM					RABAC1	5.39388e-30	0.374815	0.836	0.39	2.16268e-25	γδT
PLD4	1.40215e-111	0.344063	0.514	0.424	5.62192e-107	CCL3+TAM					CDKN1A	2.23762e-28	0.393569	0.358	0.125	8.97172e-24	γδT
ITGAX	8.44097e-66	0.339832	0.434	0.388	3.38441e-61	CCL3+TAM					SEC61B	6.3775e-21	0.390873	0.839	0.476	2.55706e-16	γδT
RIN2	1.84963e-52	0.336831	0.371	0.326	7.41608e-48	CCL3+TAM					SERP1	9.47983e-16	0.321514	0.899	0.54	3.80094e-11	γδT
APMAP	7.7131e-74	0.33492	0.425	0.375	3.09257e-69	CCL3+TAM					TMEM258	1.04616e-15	0.274875	0.866	0.5	4.19458e-11	γδT
BCL2A1	1.69034e-17	0.334409	0.413	0.404	6.77742e-13	CCL3+TAM					HSPB1	2.67766e-14	0.780624	0.651	0.432	1.07361e-09	γδT
ZFHX3	4.9597e-73	0.334348	0.562	0.541	1.98859e-68	CCL3+TAM					NEAT1	3.07755e-09	0.352608	0.952	0.849	0.000123394	γδT
VCAN	0	2.58268	0.426	0.056	0	SPP1+TAM					MS4A1	0	3.09956	0.804	0.019	0	Exhausted T
S100A9	0	2.47646	0.535	0.3	0	SPP1+TAM					BANK1	0	2.51802	0.649	0.004	0	Exhausted T
S100A8	5.73991e-282	2.3381	0.419	0.221	2.30142e-277	SPP1+TAM					CD79A	0	2.49942	0.691	0.045	0	Exhausted T
FN1	0	2.01566	0.274	0.094	0	SPP1+TAM					VPREB3	0	2.11572	0.491	0.012	0	Exhausted T
S100A10	0	1.96275	0.725	0.303	0	SPP1+TAM					AFF3	0	1.78745	0.442	0.009	0	Exhausted T
TIMP1	0	1.90918	0.629	0.36	0	SPP1+TAM					CD24	0	1.74827	0.418	0.005	0	Exhausted T
PLIN2	0	1.68714	0.621	0.43	0	SPP1+TAM					LINC00926	0	1.68828	0.418	0.005	0	Exhausted T
S100A6	0	1.6189	0.842	0.456	0	SPP1+TAM					IGHM	0	1.55922	0.635	0.043	0	Exhausted T
VIM	0	1.57965	0.895	0.582	0	SPP1+TAM					LINC02397	0	1.54092	0.365	0.01	0	Exhausted T
LYZ	0	1.57775	0.608	0.362	0	SPP1+TAM					BLK	0	1.53864	0.393	0.006	0	Exhausted T
MIF	0	1.53475	0.832	0.623	0	SPP1+TAM					EBF1	0	1.23454	0.295	0.002	0	Exhausted T
MT1X	1.64113e-255	1.50158	0.433	0.24	6.58009e-251	SPP1+TAM					BCL11A	3.48658e-293	1.27048	0.312	0.006	1.39794e-288	Exhausted T
G0S2	5.7253e-214	1.45105	0.282	0.131	2.29556e-209	SPP1+TAM					TNFRSF13C	1.87894e-286	1.66919	0.425	0.019	7.53363e-282	Exhausted T
MT2A	9.55771e-293	1.42842	0.806	0.597	3.83216e-288	SPP1+TAM					LINC01781	1.30658e-266	1.42038	0.26	0.004	5.23875e-262	Exhausted T
LGALS1	0	1.29624	0.935	0.671	0	SPP1+TAM					SPIB	4.4272e-245	1.08667	0.256	0.005	1.77509e-240	Exhausted T
ADM	0	1.25319	0.349	0.094	0	SPP1+TAM					RALGPS2	3.94024e-234	2.04541	0.547	0.052	1.57984e-229	Exhausted T
ENO1	0	1.23898	0.751	0.535	0	SPP1+TAM					IRF8	1.20728e-185	1.83382	0.512	0.059	4.84057e-181	Exhausted T
HMOX1	1.04969e-141	1.23422	0.689	0.577	4.20873e-137	SPP1+TAM					MARCH1	8.07013e-150	1.72989	0.505	0.072	3.23572e-145	Exhausted T
LDHA	0	1.21558	0.75	0.551	0	SPP1+TAM					CD79B	1.68391e-133	1.75222	0.54	0.096	6.75163e-129	Exhausted T
GAPDH	0	1.20702	0.983	0.913	0	SPP1+TAM					P2RX5	1.63122e-132	1.43406	0.365	0.039	6.54039e-128	Exhausted T
CSTB	0	1.20208	0.841	0.657	0	SPP1+TAM					RPS8	1.97775e-116	1.07585	1	0.978	7.92979e-112	Exhausted T
BNIP3	0	1.14067	0.337	0.058	0	SPP1+TAM					RPS11	2.27671e-114	1.23252	0.996	0.939	9.12847e-110	Exhausted T
ANXA1	0	1.11215	0.578	0.258	0	SPP1+TAM					CD37	1.21169e-105	1.90253	0.905	0.564	4.85827e-101	Exhausted T
TGFBI	1.28192e-304	1.09353	0.445	0.24	5.13988e-300	SPP1+TAM					HLA-DRA	6.98897e-104	1.58065	0.961	0.495	2.80223e-99	Exhausted T
NUPR1	0	1.08867	0.618	0.37	0	SPP1+TAM					MEF2C	8.04145e-102	1.63195	0.596	0.149	3.22422e-97	Exhausted T
S100A4	0	1.00189	0.785	0.464	0	SPP1+TAM					COBLL1	2.30614e-97	1.31581	0.281	0.032	9.24646e-93	Exhausted T
ANXA2	0	0.996006	0.662	0.34	0	SPP1+TAM					TCF4	8.51086e-95	1.63059	0.474	0.101	3.41243e-90	Exhausted T
PGK1	0	0.984185	0.672	0.474	0	SPP1+TAM					CD83	2.09541e-88	2.19628	0.572	0.16	8.40155e-84	Exhausted T
RNASE1	0	0.981762	0.51	0.248	0	SPP1+TAM					AIM2	7.3305e-87	1.14823	0.302	0.041	2.93916e-82	Exhausted T
C15orf48	0	0.962121	0.266	0.059	0	SPP1+TAM					TLE1	4.3287e-84	1.15637	0.316	0.046	1.73559e-79	Exhausted T
CD44	0	0.946273	0.488	0.227	0	SPP1+TAM					CD74	1.21086e-83	1.2578	0.979	0.7	4.85495e-79	Exhausted T
PKM	0	0.941188	0.693	0.472	0	SPP1+TAM					SCIMP	4.01777e-83	1.39815	0.263	0.033	1.61092e-78	Exhausted T
FABP5	0	0.917012	0.665	0.391	0	SPP1+TAM					ARHGAP24	2.17092e-80	1.23577	0.323	0.053	8.70431e-76	Exhausted T
LGALS3	0	0.910386	0.69	0.325	0	SPP1+TAM					SWAP70	2.54486e-78	1.26845	0.411	0.087	1.02036e-73	Exhausted T
EMP3	0	0.886192	0.596	0.284	0	SPP1+TAM					RPL21	1.72497e-75	0.952173	1	0.96	6.91626e-71	Exhausted T
FTH1	4.80079e-265	0.882438	1	0.997	1.92488e-260	SPP1+TAM					RPL39	7.42134e-68	0.723392	0.996	0.977	2.97559e-63	Exhausted T
TPI1	0	0.871518	0.781	0.589	0	SPP1+TAM					RPL11	1.73345e-66	0.693908	0.996	0.978	6.95028e-62	Exhausted T
CTSL	1.37569e-138	0.863927	0.667	0.543	5.51584e-134	SPP1+TAM					RPS23	9.05037e-66	0.745732	0.993	0.974	3.62875e-61	Exhausted T
GPNMB	1.74108e-294	0.855896	0.651	0.428	6.98084e-290	SPP1+TAM					RPS13	1.07173e-64	0.799278	0.989	0.948	4.29711e-60	Exhausted T
CXCL8	2.03116e-77	0.834429	0.603	0.456	8.14392e-73	SPP1+TAM					RPL32	2.48586e-63	0.692594	0.993	0.976	9.96704e-59	Exhausted T
SLC2A3	3.09705e-177	0.833249	0.433	0.277	1.24176e-172	SPP1+TAM					ADAM28	1.65327e-62	1.46716	0.404	0.104	6.62878e-58	Exhausted T
LUCAT1	1.1183e-293	0.810245	0.334	0.145	4.48382e-289	SPP1+TAM					RPL9	2.11684e-62	0.752791	0.993	0.961	8.48746e-58	Exhausted T
CD52	0	0.806236	0.344	0.086	0	SPP1+TAM					RPS6	2.23241e-62	0.732177	1	0.971	8.95086e-58	Exhausted T
ERO1A	0	0.806196	0.388	0.174	0	SPP1+TAM					BASP1	1.56084e-61	1.27413	0.404	0.103	6.25818e-57	Exhausted T
SH3BGRL3	0	0.801817	0.925	0.766	0	SPP1+TAM					EEF1B2	4.71906e-60	0.984021	0.982	0.855	1.89211e-55	Exhausted T
FLNA	0	0.782305	0.344	0.076	0	SPP1+TAM					RPL34	1.68485e-58	0.646071	1	0.981	6.75542e-54	Exhausted T
TXN	0	0.769662	0.693	0.408	0	SPP1+TAM					RPLP2	1.34817e-57	0.695165	0.993	0.974	5.40547e-53	Exhausted T
SEC61G	0	0.75892	0.727	0.497	0	SPP1+TAM					RPS20	1.8986e-57	0.92786	0.979	0.887	7.61245e-53	Exhausted T
HK2	4.72135e-222	0.757944	0.339	0.176	1.89303e-217	SPP1+TAM					RPS5	2.51914e-54	0.83499	0.979	0.903	1.01005e-49	Exhausted T
MT3	0	0.752139	0.564	0.325	0	SPP1+TAM					IFT57	4.9381e-54	1.05723	0.309	0.068	1.97993e-49	Exhausted T
CTSD	1.21657e-249	0.717922	0.902	0.769	4.87782e-245	SPP1+TAM					RPL37A	1.87375e-53	0.716092	0.996	0.968	7.51281e-49	Exhausted T
NDRG1	0	0.716815	0.328	0.117	0	SPP1+TAM					RPS28	2.26404e-53	0.595965	1	0.984	9.07769e-49	Exhausted T
UPP1	0	0.714394	0.443	0.198	0	SPP1+TAM					RPL18A	6.15256e-53	0.772831	0.996	0.975	2.46687e-48	Exhausted T
LSP1	0	0.684802	0.428	0.202	0	SPP1+TAM					RPL22	6.72333e-53	0.778547	0.965	0.911	2.69572e-48	Exhausted T
TAGLN2	0	0.677637	0.489	0.252	0	SPP1+TAM					RPS27A	8.90145e-53	0.618648	0.996	0.977	3.56904e-48	Exhausted T
FTL	0	0.677111	1	0.998	0	SPP1+TAM					POU2F2	1.10151e-50	1.24968	0.449	0.146	4.41649e-46	Exhausted T
BCAT1	0	0.669736	0.433	0.184	0	SPP1+TAM					RPS27	2.03783e-49	0.605083	1	0.983	8.1707e-45	Exhausted T
AHNAK	1.35961e-277	0.644257	0.346	0.16	5.45134e-273	SPP1+TAM					RPL13A	2.30241e-49	0.647065	1	0.972	9.23151e-45	Exhausted T
VEGFA	1.06346e-270	0.643711	0.388	0.191	4.26393e-266	SPP1+TAM					GNG7	7.84464e-49	1.0096	0.291	0.067	3.14531e-44	Exhausted T
SOD2	1.60799e-84	0.643167	0.695	0.58	6.44725e-80	SPP1+TAM					HLA-DQA1	2.3641e-48	1.12675	0.593	0.234	9.47884e-44	Exhausted T
LCP1	6.29412e-135	0.643063	0.548	0.42	2.52363e-130	SPP1+TAM					RPL8	2.92948e-48	0.76207	0.979	0.946	1.17458e-43	Exhausted T
IFI30	1.95006e-189	0.642539	0.801	0.613	7.81877e-185	SPP1+TAM					RPS18	1.9741e-47	0.609548	1	0.982	7.91516e-43	Exhausted T
P4HB	5.75753e-232	0.6145	0.566	0.385	2.30848e-227	SPP1+TAM					RPS3A	2.08785e-47	0.646496	0.996	0.96	8.37123e-43	Exhausted T
SLC16A10	1.05345e-218	0.613562	0.271	0.121	4.2238e-214	SPP1+TAM					PHACTR1	4.65619e-47	1.23658	0.274	0.061	1.8669e-42	Exhausted T
AREG	3.94479e-168	0.588879	0.256	0.119	1.58166e-163	SPP1+TAM					SMIM14	6.2222e-47	1.22226	0.309	0.077	2.49479e-42	Exhausted T
SNHG12	8.37842e-114	0.588356	0.383	0.255	3.35933e-109	SPP1+TAM					SNX2	1.49701e-46	1.13764	0.474	0.173	6.00225e-42	Exhausted T
PTN	7.21252e-264	0.582009	0.359	0.168	2.89186e-259	SPP1+TAM					RPS21	2.15979e-46	0.685946	1	0.951	8.65966e-42	Exhausted T
SCD	4.40228e-252	0.57735	0.341	0.167	1.7651e-247	SPP1+TAM					RPL37	2.37879e-46	0.628381	0.996	0.972	9.53774e-42	Exhausted T
HSPA5	8.38221e-50	0.575436	0.555	0.472	3.36085e-45	SPP1+TAM					STX7	8.39923e-46	1.23722	0.393	0.125	3.36767e-41	Exhausted T
FBP1	3.17334e-166	0.568157	0.358	0.213	1.27235e-161	SPP1+TAM					EEF1G	7.81306e-45	0.995285	0.905	0.669	3.13265e-40	Exhausted T
BNIP3L	5.85584e-152	0.567581	0.564	0.431	2.3479e-147	SPP1+TAM					RPL23	4.28138e-43	0.788552	0.968	0.857	1.71662e-38	Exhausted T
SPP1	2.30595e-46	0.567444	0.948	0.956	9.24571e-42	SPP1+TAM					EEF1A1	5.1311e-42	0.473919	1	0.993	2.05731e-37	Exhausted T
NAMPT	3.85363e-54	0.566855	0.602	0.509	1.54511e-49	SPP1+TAM					LYN	6.69676e-42	1.01698	0.33	0.093	2.68507e-37	Exhausted T
GPI	0	0.565073	0.43	0.193	0	SPP1+TAM					RPL17	3.83678e-40	0.658957	0.989	0.934	1.53836e-35	Exhausted T
IQGAP1	1.48516e-207	0.555467	0.56	0.38	5.95476e-203	SPP1+TAM					HLA-DRB1	1.1334e-39	0.715411	0.846	0.485	4.54436e-35	Exhausted T
CLU	1.75482e-163	0.54979	0.395	0.233	7.03597e-159	SPP1+TAM					RPS16	1.44909e-39	0.64084	0.993	0.952	5.81015e-35	Exhausted T
FNDC3B	1.31652e-228	0.543823	0.382	0.207	5.2786e-224	SPP1+TAM					MGAT5	1.09129e-38	1.08513	0.323	0.095	4.37551e-34	Exhausted T
C1orf61	3.8353e-205	0.532554	0.412	0.228	1.53776e-200	SPP1+TAM					RPL30	1.40314e-38	0.528129	0.996	0.972	5.62587e-34	Exhausted T
P4HA1	1.35912e-127	0.526081	0.412	0.285	5.44939e-123	SPP1+TAM					RPL18	1.76312e-38	0.568772	0.993	0.96	7.06922e-34	Exhausted T
CRIP1	0	0.523819	0.297	0.073	0	SPP1+TAM					RPL5	5.43381e-38	0.612613	0.993	0.938	2.17869e-33	Exhausted T
PGAM1	0	0.518331	0.482	0.262	0	SPP1+TAM					LY9	4.79293e-37	1.08679	0.33	0.1	1.92172e-32	Exhausted T
PPDPF	0	0.516163	0.613	0.341	0	SPP1+TAM					RPL19	5.58281e-37	0.537178	1	0.975	2.23843e-32	Exhausted T
HSP90B1	3.98625e-31	0.513687	0.674	0.61	1.59829e-26	SPP1+TAM					CCDC50	6.53826e-34	1.07029	0.333	0.115	2.62151e-29	Exhausted T
METRNL	2.02864e-205	0.510658	0.417	0.244	8.13384e-201	SPP1+TAM					RPS29	8.33598e-34	0.485153	1	0.984	3.34231e-29	Exhausted T
PHLDA1	1.03441e-206	0.504656	0.357	0.185	4.14747e-202	SPP1+TAM					FAU	1.77181e-33	0.490198	0.993	0.967	7.10408e-29	Exhausted T
TREM1	6.36244e-200	0.497537	0.295	0.144	2.55102e-195	SPP1+TAM					RPS17	4.6701e-33	0.692495	0.909	0.745	1.87247e-28	Exhausted T
GSTO1	2.81571e-284	0.495915	0.725	0.516	1.12896e-279	SPP1+TAM					RPL36	7.78205e-33	0.50725	0.989	0.967	3.12021e-28	Exhausted T
MXI1	0	0.494984	0.264	0.083	0	SPP1+TAM					DAPP1	3.755e-32	0.842058	0.263	0.075	1.50557e-27	Exhausted T
GLUL	4.30968e-95	0.484073	0.875	0.776	1.72797e-90	SPP1+TAM					RPS10	8.33565e-32	0.682587	0.968	0.894	3.34218e-27	Exhausted T
PLP2	0	0.482774	0.333	0.114	0	SPP1+TAM					HLA-DPA1	4.90724e-31	0.624828	0.751	0.443	1.96756e-26	Exhausted T
NCF2	2.84749e-180	0.48118	0.404	0.243	1.1417e-175	SPP1+TAM					HLA-DPB1	1.11754e-30	0.628336	0.782	0.462	4.48077e-26	Exhausted T
S100A11	0	0.475378	0.983	0.911	0	SPP1+TAM					EZR	6.24252e-30	0.974317	0.611	0.352	2.50294e-25	Exhausted T
BTG1	2.59796e-95	0.473966	0.856	0.765	1.04165e-90	SPP1+TAM					TP53INP1	1.10191e-29	1.10786	0.389	0.155	4.41809e-25	Exhausted T
ACTN1	0	0.47121	0.255	0.077	0	SPP1+TAM					RPL38	1.54903e-28	0.491349	0.982	0.944	6.21082e-24	Exhausted T
C4orf3	2.97441e-204	0.468192	0.672	0.508	1.19259e-199	SPP1+TAM					RPL7	2.52742e-28	0.614727	0.944	0.851	1.01337e-23	Exhausted T
PTPRZ1	1.12176e-175	0.467758	0.334	0.18	4.49769e-171	SPP1+TAM					RPL12	3.15184e-28	0.523188	0.989	0.964	1.26373e-23	Exhausted T
LMNA	4.22378e-194	0.466739	0.301	0.146	1.69352e-189	SPP1+TAM					IER5	4.17639e-28	1.39426	0.551	0.307	1.67452e-23	Exhausted T
TPM4	3.20111e-103	0.466207	0.516	0.398	1.28348e-98	SPP1+TAM					HLA-DQB1	5.09749e-28	0.930472	0.593	0.319	2.04384e-23	Exhausted T
FAM162A	4.58862e-193	0.456714	0.44	0.273	1.83981e-188	SPP1+TAM					RPSA	6.04878e-28	0.508687	0.979	0.927	2.42526e-23	Exhausted T
CLEC2B	6.64851e-149	0.452829	0.554	0.389	2.66572e-144	SPP1+TAM					RPS14	2.17488e-26	0.414312	1	0.976	8.72017e-22	Exhausted T
CLEC5A	7.92385e-131	0.452702	0.331	0.197	3.17707e-126	SPP1+TAM					RPL35A	3.85734e-26	0.437607	0.986	0.961	1.5466e-21	Exhausted T
CALR	3.53564e-150	0.448834	0.748	0.597	1.41762e-145	SPP1+TAM					ORAI2	4.05608e-26	0.904445	0.263	0.088	1.62628e-21	Exhausted T
BLVRB	2.21773e-186	0.440298	0.51	0.334	8.89198e-182	SPP1+TAM					RPL13	4.54154e-26	0.412667	1	0.992	1.82093e-21	Exhausted T
TUBA1C	2.17781e-265	0.439592	0.373	0.185	8.73195e-261	SPP1+TAM					HLA-DMB	6.51263e-26	0.847257	0.361	0.145	2.61124e-21	Exhausted T
ATF5	3.31412e-180	0.437818	0.275	0.136	1.32879e-175	SPP1+TAM					RPL36A	2.89493e-25	0.496941	0.986	0.909	1.16072e-20	Exhausted T
RGCC	1.60423e-197	0.415195	0.525	0.305	6.43214e-193	SPP1+TAM					RPL31	3.8713e-25	0.47325	0.972	0.871	1.5522e-20	Exhausted T
SNX10	7.62006e-119	0.41309	0.378	0.247	3.05526e-114	SPP1+TAM					MIR29B2CHG	7.15667e-25	1.02428	0.295	0.11	2.86947e-20	Exhausted T
EIF4EBP1	5.61713e-217	0.412192	0.461	0.277	2.25219e-212	SPP1+TAM					CYBB	7.65685e-25	0.822921	0.291	0.103	3.07001e-20	Exhausted T
RALA	4.19156e-195	0.411998	0.314	0.162	1.68061e-190	SPP1+TAM					PRKCB	1.17602e-24	0.82706	0.421	0.192	4.71523e-20	Exhausted T
DYNLL1	5.35849e-224	0.411178	0.807	0.614	2.14849e-219	SPP1+TAM					LY86	1.80607e-24	0.688211	0.27	0.092	7.24146e-20	Exhausted T
CD9	6.56022e-197	0.406132	0.621	0.422	2.63032e-192	SPP1+TAM					BIRC3	2.95324e-24	1.02146	0.561	0.324	1.1841e-19	Exhausted T
ANXA5	2.49418e-193	0.405217	0.833	0.671	1.00004e-188	SPP1+TAM					RPL10A	3.50779e-24	0.518359	0.961	0.926	1.40645e-19	Exhausted T
NCF1	9.39117e-68	0.403815	0.409	0.311	3.76539e-63	SPP1+TAM					RPL29	6.0492e-24	0.494145	0.982	0.947	2.42543e-19	Exhausted T
LRRFIP1	1.65244e-93	0.401808	0.608	0.502	6.62546e-89	SPP1+TAM					UBA52	6.1511e-24	0.456658	0.993	0.937	2.46628e-19	Exhausted T
ASPH	6.2444e-154	0.396865	0.305	0.167	2.50369e-149	SPP1+TAM					RPL27	8.50359e-24	0.505111	0.979	0.918	3.40951e-19	Exhausted T
CYTOR	3.38366e-273	0.394448	0.3	0.127	1.35668e-268	SPP1+TAM					RPL6	1.64055e-23	0.475189	0.979	0.954	6.57777e-19	Exhausted T
AGFG1	3.27372e-133	0.393871	0.341	0.208	1.3126e-128	SPP1+TAM					RPS2	1.66025e-22	0.489168	0.996	0.979	6.65678e-18	Exhausted T
SERF2	0	0.392684	0.983	0.924	0	SPP1+TAM					DRAM2	2.33649e-22	0.845189	0.319	0.132	9.36816e-18	Exhausted T
MYL6	1.77746e-238	0.392144	0.952	0.846	7.12674e-234	SPP1+TAM					FCHSD2	3.96987e-22	0.744732	0.267	0.098	1.59172e-17	Exhausted T
RAB13	1.54822e-176	0.389826	0.448	0.278	6.20759e-172	SPP1+TAM					PARP15	5.44635e-22	0.770962	0.298	0.114	2.18371e-17	Exhausted T
FOSL2	5.94057e-186	0.389589	0.332	0.175	2.38187e-181	SPP1+TAM					GAS5	7.89233e-22	0.775368	0.674	0.448	3.16443e-17	Exhausted T
CLIC1	4.5465e-197	0.389496	0.856	0.699	1.82292e-192	SPP1+TAM					RPL15	8.6078e-22	0.44388	0.989	0.958	3.4513e-17	Exhausted T
CD55	3.26182e-61	0.384496	0.313	0.218	1.30783e-56	SPP1+TAM					FCMR	3.24558e-21	0.780583	0.404	0.189	1.30131e-16	Exhausted T
MAP1LC3B	9.87722e-158	0.381179	0.634	0.468	3.96027e-153	SPP1+TAM					RIPOR2	4.71687e-21	0.736989	0.519	0.283	1.89123e-16	Exhausted T
CSTA	2.27552e-158	0.377741	0.353	0.204	9.12372e-154	SPP1+TAM					TPD52	7.13159e-21	0.845755	0.333	0.148	2.85941e-16	Exhausted T
FAM107B	1.57987e-204	0.376922	0.311	0.153	6.3345e-200	SPP1+TAM					CCR7	7.31934e-21	0.745623	0.274	0.102	2.93469e-16	Exhausted T
CNIH4	5.01387e-212	0.3759	0.36	0.19	2.01031e-207	SPP1+TAM					RPS7	7.487e-21	0.407097	0.982	0.957	3.00191e-16	Exhausted T
APLP2	3.49076e-67	0.371889	0.654	0.595	1.39962e-62	SPP1+TAM					RPS25	1.04636e-20	0.383136	0.993	0.962	4.19539e-16	Exhausted T
AP2S1	1.62517e-178	0.371531	0.718	0.542	6.51611e-174	SPP1+TAM					RPS12	1.11058e-20	0.382482	1	0.977	4.45288e-16	Exhausted T
PGD	3.58956e-156	0.371071	0.35	0.204	1.43923e-151	SPP1+TAM					LAPTM5	4.96422e-20	0.696185	0.779	0.595	1.9904e-15	Exhausted T
CSGALNACT2	5.35703e-191	0.369888	0.283	0.138	2.1479e-186	SPP1+TAM					TXNIP	1.02673e-19	0.553251	0.972	0.905	4.11667e-15	Exhausted T
TMSB10	7.21689e-298	0.365125	0.993	0.985	2.89361e-293	SPP1+TAM					RPL3	1.24011e-19	0.385328	0.996	0.966	4.97223e-15	Exhausted T
ELOB	4.48315e-214	0.361276	0.86	0.688	1.79752e-209	SPP1+TAM					RPL35	1.54952e-19	0.380093	0.989	0.957	6.21281e-15	Exhausted T
GUK1	6.75366e-199	0.361172	0.726	0.539	2.70788e-194	SPP1+TAM					CD55	4.96037e-19	1.01043	0.4	0.21	1.98886e-14	Exhausted T
ATP13A3	2.76984e-86	0.360254	0.364	0.251	1.11057e-81	SPP1+TAM					RPL26	1.30841e-18	0.352581	0.996	0.971	5.24606e-14	Exhausted T
TCEAL9	3.89804e-178	0.359791	0.271	0.131	1.56292e-173	SPP1+TAM					CTSH	3.64327e-18	0.766679	0.274	0.115	1.46077e-13	Exhausted T
POLR2L	2.09162e-174	0.355663	0.677	0.497	8.38635e-170	SPP1+TAM					MT-ND3	4.10625e-18	0.414848	0.975	0.965	1.6464e-13	Exhausted T
HSPA6	1.6639e-36	0.355016	0.291	0.215	6.67141e-32	SPP1+TAM					RPLP0	4.27187e-18	0.47631	0.912	0.844	1.71281e-13	Exhausted T
HBB	1.64213e-141	0.354698	0.273	0.136	6.58413e-137	SPP1+TAM					RPS19	6.97983e-18	0.370532	1	0.98	2.79856e-13	Exhausted T
SSR4	9.51182e-165	0.35341	0.784	0.616	3.81376e-160	SPP1+TAM					ATP2B1	8.09207e-18	0.802592	0.368	0.187	3.24451e-13	Exhausted T
SLC16A3	2.77937e-87	0.34937	0.518	0.409	1.11439e-82	SPP1+TAM					HSP90AB1	4.79691e-17	0.621636	0.905	0.809	1.92332e-12	Exhausted T
PDIA6	2.1987e-75	0.348234	0.513	0.401	8.81567e-71	SPP1+TAM					RPL27A	6.0722e-17	0.329204	0.993	0.968	2.43465e-12	Exhausted T
TUBA1A	1.39697e-125	0.348028	0.592	0.433	5.60115e-121	SPP1+TAM					REL	9.9923e-16	0.791672	0.488	0.304	4.00641e-11	Exhausted T
ARL4C	3.88108e-67	0.346221	0.382	0.276	1.55612e-62	SPP1+TAM					SMAP2	1.13578e-15	0.66325	0.702	0.541	4.55392e-11	Exhausted T
PPP1R14B	5.20318e-180	0.345169	0.513	0.336	2.08621e-175	SPP1+TAM					TMEM154	1.30084e-15	0.780477	0.291	0.135	5.21573e-11	Exhausted T
TALDO1	4.61254e-153	0.343899	0.625	0.46	1.8494e-148	SPP1+TAM					RPS9	1.83676e-15	0.382628	0.982	0.952	7.3645e-11	Exhausted T
CALM3	2.51682e-184	0.343679	0.561	0.377	1.00912e-179	SPP1+TAM					MT-CO3	2.39183e-15	0.410173	0.982	0.97	9.59005e-11	Exhausted T
PLAUR	4.60441e-67	0.342555	0.548	0.435	1.84614e-62	SPP1+TAM					PRDM2	3.16819e-15	0.734098	0.396	0.223	1.27029e-10	Exhausted T
CD93	5.99811e-75	0.341046	0.286	0.188	2.40494e-70	SPP1+TAM					RPL41	4.09829e-15	0.287151	1	0.985	1.64321e-10	Exhausted T
RPS27L	2.60481e-168	0.337973	0.777	0.611	1.0444e-163	SPP1+TAM					SNHG29	5.96857e-15	0.650814	0.611	0.433	2.3931e-10	Exhausted T
											TPSAB1	0	6.18502	0.719	0.01	0	Plasma B
											TPSB2	0	5.99539	0.688	0.011	0	Plasma B
											CPA3	0	5.33227	0.7	0.005	0	Plasma B
											MS4A2	0	4.32462	0.688	0.004	0	Plasma B
											IL1RL1	0	4.172	0.715	0.009	0	Plasma B
											KIT	0	3.98758	0.692	0.005	0	Plasma B
											SLC18A2	0	3.84495	0.654	0.004	0	Plasma B
											GATA2	0	3.59328	0.665	0.004	0	Plasma B
											HDC	0	3.5433	0.635	0.004	0	Plasma B
											HPGDS	0	3.25916	0.578	0.036	0	Plasma B
											VWA5A	0	2.77311	0.601	0.015	0	Plasma B
											SIGLEC6	0	2.20135	0.483	0.002	0	Plasma B
											RHEX	0	2.14334	0.456	0.001	0	Plasma B
											PBX1	0	1.88794	0.403	0.011	0	Plasma B
											AL359636.2	0	1.71676	0.365	0.008	0	Plasma B
											CDK15	0	1.64771	0.35	0.001	0	Plasma B
											PROM1	0	1.46337	0.274	0.002	0	Plasma B
											MAOB	0	1.43122	0.354	0.007	0	Plasma B
											AL157895.1	0	1.4232	0.319	0.001	0	Plasma B
											GCSAML	0	1.34702	0.304	0.001	0	Plasma B
											SLC45A3	0	1.30988	0.289	0.001	0	Plasma B
											HPGD	1.50465e-303	4.2482	0.703	0.065	6.03289e-299	Plasma B
											CALB2	3.47321e-295	1.03473	0.251	0.002	1.39258e-290	Plasma B
											RGS13	1.20487e-279	2.33438	0.46	0.023	4.83093e-275	Plasma B
											CAVIN1	3.78852e-248	1.21445	0.274	0.006	1.51901e-243	Plasma B
											IL17RB	9.88067e-239	1.55997	0.285	0.007	3.96165e-234	Plasma B
											LIF	4.58212e-233	1.29374	0.251	0.005	1.8372e-228	Plasma B
											CNRIP1	1.16676e-202	1.17825	0.285	0.01	4.67811e-198	Plasma B
											SLC26A2	8.65511e-178	2.54058	0.551	0.069	3.47027e-173	Plasma B
											ALDH1A1	9.42399e-174	1.17351	0.259	0.01	3.77855e-169	Plasma B
											NDST2	3.27112e-170	1.99558	0.445	0.043	1.31156e-165	Plasma B
											ALS2	1.1436e-168	1.36313	0.308	0.017	4.58528e-164	Plasma B
											FER	3.12121e-157	1.78982	0.411	0.039	1.25145e-152	Plasma B
											ATP8B4	2.08246e-152	1.85195	0.399	0.039	8.34964e-148	Plasma B
											SMIM1	2.09081e-147	1.34825	0.274	0.016	8.38312e-143	Plasma B
											PTGS1	6.15803e-142	1.51005	0.357	0.033	2.46906e-137	Plasma B
											LTC4S	1.1816e-140	2.82475	0.639	0.135	4.73761e-136	Plasma B
											RHOBTB3	1.53185e-131	1.61796	0.392	0.043	6.14194e-127	Plasma B
											BTK	3.67255e-126	1.90393	0.441	0.062	1.47251e-121	Plasma B
											STX3	4.96762e-124	1.66908	0.388	0.046	1.99177e-119	Plasma B
											ACSL4	5.76302e-123	2.68113	0.601	0.13	2.31068e-118	Plasma B
											EPAS1	1.05385e-109	1.21076	0.281	0.025	4.22541e-105	Plasma B
											TTI1	3.00612e-102	1.34479	0.338	0.041	1.2053e-97	Plasma B
											ALOX5	3.36895e-101	1.54725	0.365	0.05	1.35078e-96	Plasma B
											IL18R1	4.70977e-93	1.72911	0.452	0.083	1.88838e-88	Plasma B
											BMP2K	3.396e-92	1.9397	0.49	0.105	1.36162e-87	Plasma B
											AHR	2.72606e-91	1.77932	0.498	0.108	1.09302e-86	Plasma B
											ADGRE2	3.33165e-91	1.2803	0.293	0.035	1.33582e-86	Plasma B
											PALM2-AKAP2	7.65444e-90	1.71367	0.46	0.092	3.06905e-85	Plasma B
											SLC11A2	1.16398e-87	1.71078	0.384	0.065	4.66696e-83	Plasma B
											ARMH1	3.02599e-75	1.09867	0.274	0.036	1.21327e-70	Plasma B
											LAPTM4A	1.18184e-71	1.92823	0.616	0.233	4.7386e-67	Plasma B
											NDFIP2	2.68424e-70	1.13939	0.266	0.037	1.07624e-65	Plasma B
											CD9	2.65023e-69	1.65243	0.437	0.103	1.06261e-64	Plasma B
											ALAS1	1.26592e-67	1.45515	0.316	0.055	5.07571e-63	Plasma B
											NFIA	2.17811e-67	1.73181	0.422	0.098	8.73315e-63	Plasma B
											LPCAT2	2.36461e-63	1.47344	0.376	0.083	9.48092e-59	Plasma B
											GALC	8.00855e-62	1.16037	0.308	0.057	3.21103e-57	Plasma B
											CLU	1.31169e-61	2.05281	0.646	0.293	5.25923e-57	Plasma B
											SLC44A1	3.27475e-61	1.52237	0.365	0.081	1.31301e-56	Plasma B
											TDRD3	1.47871e-59	1.37555	0.384	0.09	5.92887e-55	Plasma B
											PTGS2	8.2317e-59	1.64496	0.259	0.041	3.3005e-54	Plasma B
											GRAP2	5.86161e-58	1.43265	0.456	0.126	2.35021e-53	Plasma B
											A2M-AS1	1.21613e-55	1.22834	0.304	0.058	4.87609e-51	Plasma B
											FOXP1	1.97027e-55	1.68468	0.745	0.395	7.89978e-51	Plasma B
											PRKX	2.235e-54	1.48762	0.426	0.117	8.96122e-50	Plasma B
											ARHGEF6	4.86365e-53	1.64719	0.513	0.183	1.95008e-48	Plasma B
											MBOAT7	3.01206e-52	1.16128	0.304	0.064	1.20768e-47	Plasma B
											ARHGAP18	6.07173e-52	1.42233	0.517	0.182	2.43446e-47	Plasma B
											CAPG	9.02112e-51	1.34667	0.597	0.238	3.61702e-46	Plasma B
											RNF130	5.07112e-50	1.23278	0.403	0.112	2.03326e-45	Plasma B
											SEPTIN2	7.56746e-50	1.73027	0.601	0.274	3.03418e-45	Plasma B
											AREG	4.85994e-49	2.42265	0.57	0.231	1.94859e-44	Plasma B
											STXBP5	6.66671e-48	1.19419	0.255	0.048	2.67302e-43	Plasma B
											EFCAB14	1.41153e-45	1.45439	0.483	0.178	5.65953e-41	Plasma B
											SAMSN1	4.968e-45	1.58116	0.692	0.392	1.99192e-40	Plasma B
											IRAK3	1.95503e-43	1.09788	0.255	0.054	7.83871e-39	Plasma B
											ATP6V0A2	1.50633e-42	1.03062	0.285	0.066	6.03961e-38	Plasma B
											GLUL	1.45605e-41	1.83845	0.578	0.277	5.83805e-37	Plasma B
											DENND11	4.78354e-40	1.05259	0.278	0.066	1.91796e-35	Plasma B
											NSMCE1	6.1561e-40	1.25088	0.373	0.116	2.46829e-35	Plasma B
											SPECC1	2.19855e-38	0.989588	0.255	0.059	8.81507e-34	Plasma B
											TMEM176B	4.44337e-38	0.917408	0.312	0.084	1.78157e-33	Plasma B
											BHLHE40	1.16833e-36	1.21489	0.414	0.147	4.68442e-32	Plasma B
											LYL1	3.46275e-36	0.879954	0.266	0.067	1.38839e-31	Plasma B
											DST	3.80861e-36	1.12357	0.304	0.085	1.52706e-31	Plasma B
											TENT5A	7.00991e-36	1.09963	0.27	0.068	2.81062e-31	Plasma B
											TSEN54	2.08625e-35	1.01782	0.342	0.103	8.36483e-31	Plasma B
											VIM	9.32655e-35	0.950375	0.913	0.803	3.73948e-30	Plasma B
											TP53BP1	1.61946e-33	1.00507	0.255	0.065	6.49324e-29	Plasma B
											LAT2	2.3969e-33	1.00672	0.308	0.093	9.61038e-29	Plasma B
											TESPA1	1.5534e-32	0.953007	0.342	0.108	6.22838e-28	Plasma B
											XIST	1.91535e-32	1.58299	0.707	0.442	7.67959e-28	Plasma B
											GNPTAB	3.67781e-32	1.16364	0.521	0.238	1.47462e-27	Plasma B
											RGS2	1.17685e-31	1.56192	0.593	0.345	4.71857e-27	Plasma B
											HLTF	1.91303e-31	0.972759	0.308	0.095	7.67029e-27	Plasma B
											NEAT1	3.97996e-31	1.55055	0.901	0.852	1.59577e-26	Plasma B
											RHBDD2	3.98935e-31	1.04511	0.289	0.086	1.59953e-26	Plasma B
											ANXA1	5.6912e-31	0.84954	0.749	0.449	2.28189e-26	Plasma B
											CCDC88A	7.18646e-31	1.41028	0.373	0.141	2.88141e-26	Plasma B
											IFITM2	2.21099e-30	1.09547	0.715	0.453	8.86497e-26	Plasma B
											CTSD	5.42594e-30	1.13202	0.673	0.394	2.17553e-25	Plasma B
											TMEM154	3.91659e-29	1.17422	0.361	0.133	1.57035e-24	Plasma B
											CLCN3	3.08937e-28	0.931283	0.3	0.097	1.23868e-23	Plasma B
											SWAP70	1.25261e-27	0.881734	0.289	0.093	5.02233e-23	Plasma B
											LAPTM5	2.18003e-27	1.03773	0.798	0.595	8.74085e-23	Plasma B
											CD82	1.4009e-25	0.866099	0.323	0.116	5.61689e-21	Plasma B
											CCDC18-AS1	2.85781e-25	1.04626	0.354	0.137	1.14584e-20	Plasma B
											LUC7L3	6.4801e-25	1.20799	0.662	0.421	2.5982e-20	Plasma B
											CD63	3.5507e-24	1.03485	0.715	0.512	1.42365e-19	Plasma B
											LMO4	7.90267e-24	1.12757	0.399	0.184	3.16857e-19	Plasma B
											TSC22D1	3.02748e-23	0.633575	0.251	0.078	1.21387e-18	Plasma B
											FAR1	5.11787e-23	0.924011	0.308	0.117	2.05201e-18	Plasma B
											TNIK	4.58132e-22	0.990683	0.304	0.115	1.83688e-17	Plasma B
											GNAQ	1.03617e-21	0.911373	0.3	0.117	4.15454e-17	Plasma B
											NUTM2B-AS1	1.39669e-21	0.97458	0.414	0.193	5.60002e-17	Plasma B
											FCER1G	1.93968e-21	0.77833	0.449	0.206	7.77714e-17	Plasma B
											KCNQ1OT1	2.53688e-21	1.08903	0.304	0.119	1.01716e-16	Plasma B
											ZEB2	4.27962e-21	0.964429	0.445	0.219	1.71591e-16	Plasma B
											NUTM2A-AS1	1.98593e-20	1.04546	0.365	0.165	7.9626e-16	Plasma B
											LAT	4.89677e-20	0.801247	0.43	0.205	1.96336e-15	Plasma B
											RAC2	5.4976e-20	0.941375	0.658	0.485	2.20426e-15	Plasma B
											ITPR1	1.0232e-19	1.0145	0.316	0.131	4.10252e-15	Plasma B
											NCOA4	1.14515e-19	0.896332	0.354	0.158	4.59146e-15	Plasma B
											CYTH4	1.25658e-19	0.776833	0.312	0.128	5.03827e-15	Plasma B
											HIPK2	2.0945e-19	0.831492	0.323	0.139	8.3979e-15	Plasma B
											TXNIP	2.74421e-19	0.709434	0.962	0.906	1.10029e-14	Plasma B
											ELL2	3.27475e-19	1.02057	0.354	0.167	1.31301e-14	Plasma B
											ANXA11	4.03502e-19	0.773445	0.433	0.221	1.61784e-14	Plasma B
											PRKD3	4.5195e-19	0.955403	0.27	0.105	1.81209e-14	Plasma B
											IDS	1.4512e-17	0.929774	0.601	0.399	5.81859e-13	Plasma B
											AP2M1	1.5517e-17	0.84563	0.46	0.258	6.22153e-13	Plasma B
											TPST2	2.0379e-17	0.749909	0.262	0.105	8.17094e-13	Plasma B
											IL18	2.83541e-17	0.678969	0.281	0.113	1.13686e-12	Plasma B
											FXYD5	5.97011e-17	0.732836	0.7	0.506	2.39371e-12	Plasma B
											MALAT1	6.6775e-17	0.545071	0.996	1	2.67734e-12	Plasma B
											BEX4	9.28857e-17	0.685235	0.316	0.14	3.72425e-12	Plasma B
											BAZ2B	1.50645e-16	0.972639	0.335	0.159	6.04011e-12	Plasma B
											C1orf162	1.85169e-16	0.740667	0.316	0.141	7.42437e-12	Plasma B
											DUSP6	3.50209e-16	0.778109	0.262	0.107	1.40416e-11	Plasma B
											ALOX5AP	7.80281e-16	0.774474	0.589	0.394	3.12854e-11	Plasma B
											ASAH1	1.01828e-15	0.736572	0.437	0.243	4.08279e-11	Plasma B
											PSAP	1.21337e-15	0.761035	0.62	0.427	4.86502e-11	Plasma B
											ZMYND8	1.22547e-15	0.919355	0.323	0.156	4.91352e-11	Plasma B
											AHNAK	1.32942e-15	0.748347	0.608	0.402	5.3303e-11	Plasma B
											CELF2	1.67701e-15	0.994361	0.677	0.509	6.72399e-11	Plasma B
											TIMP1	2.62125e-15	0.677805	0.452	0.256	1.05099e-10	Plasma B
											SLC2A3	6.94065e-15	1.12491	0.487	0.319	2.78286e-10	Plasma B
											CTSB	7.08583e-15	0.721946	0.532	0.32	2.84106e-10	Plasma B
											CST3	1.4662e-14	0.39989	0.567	0.362	5.87872e-10	Plasma B
											PTN	2.52412e-77	2.13455	0.471	0.09	1.01205e-72	Pre_B
											PMP2	3.8737e-72	1.06255	0.267	0.03	1.55316e-67	Pre_B
											PTPRZ1	3.93279e-57	1.52205	0.424	0.094	1.57685e-52	Pre_B
											C1orf61	7.31787e-53	1.34891	0.376	0.079	2.9341e-48	Pre_B
											IGFBP2	4.95456e-33	1.10524	0.319	0.083	1.98653e-28	Pre_B
											MT3	1.05395e-32	1.98581	0.457	0.169	4.22581e-28	Pre_B
											BEX3	6.79698e-29	0.835029	0.276	0.071	2.72525e-24	Pre_B
											MAP1B	4.1956e-25	1.34744	0.281	0.082	1.68222e-20	Pre_B
											S100B	5.00738e-22	1.05463	0.257	0.078	2.00771e-17	Pre_B
											GPM6B	5.47067e-21	0.821352	0.319	0.111	2.19346e-16	Pre_B
											GFAP	3.27687e-19	0.848082	0.276	0.094	1.31386e-14	Pre_B
											CST3	1.28262e-17	1.27179	0.605	0.363	5.14268e-13	Pre_B
											METRN	1.60395e-16	0.912682	0.271	0.102	6.43105e-12	Pre_B
											SEC61G	8.16669e-13	0.840344	0.624	0.457	3.27443e-08	Pre_B
											LGALS1	1.3886e-10	0.674112	0.6	0.412	5.56758e-06	Pre_B
											GAPDH	4.19178e-09	0.625851	0.871	0.8	0.00016807	Pre_B
											TUBA1A	4.47052e-09	0.758127	0.529	0.372	0.000179246	Pre_B
											PTMS	1.83926e-07	0.49957	0.343	0.203	0.00737452	Pre_B
											CLU	2.18937e-07	1.20651	0.457	0.303	0.00877827	Pre_B
											FABP5	4.74755e-07	0.529437	0.357	0.218	0.0190353	Pre_B
											S100A6	5.85751e-07	0.620841	0.852	0.747	0.0234857	Pre_B
											NME2	1.05233e-06	0.562116	0.552	0.422	0.0421933	Pre_B
											VIM	1.92727e-06	0.40275	0.895	0.804	0.0772738	Pre_B
											TIMP1	2.01812e-06	1.15176	0.39	0.26	0.0809163	Pre_B
											CHCHD2	2.32807e-06	0.389018	0.757	0.668	0.0933441	Pre_B
											TUBA1B	4.24806e-06	0.535097	0.595	0.472	0.170326	Pre_B
											SNHG29	6.49014e-06	0.377468	0.586	0.436	0.260222	Pre_B
											COX6A1	9.19394e-06	0.441496	0.614	0.51	0.368631	Pre_B
											HSD17B10	1.7591e-05	0.40827	0.252	0.153	0.705309	Pre_B
											MT1X	2.43931e-05	0.631249	0.343	0.233	0.978042	Pre_B
											UQCR11	2.47639e-05	0.362143	0.714	0.656	0.99291	Pre_B
											MT2A	3.26859e-05	0.712433	0.719	0.62	1	Pre_B
											COX7B	3.33309e-05	0.407875	0.571	0.464	1	Pre_B
											DBI	4.1359e-05	0.569284	0.586	0.504	1	Pre_B
											SEM1	4.46743e-05	0.457948	0.5	0.397	1	Pre_B
											FTH1	4.4754e-05	0.452702	0.971	0.948	1	Pre_B
											SELENOW	5.06531e-05	0.332603	0.533	0.427	1	Pre_B
											RPS4Y1	7.43879e-05	0.433592	0.429	0.315	1	Pre_B
											NDUFA4	0.000102948	0.393354	0.719	0.652	1	Pre_B
											MIF	0.000124412	0.482427	0.743	0.673	1	Pre_B
											RPS26	0.000157503	0.278325	0.848	0.8	1	Pre_B
											SNRPE	0.000191887	0.3813	0.381	0.291	1	Pre_B
											PLAAT4	0.000208	0.275058	0.51	0.376	1	Pre_B
											RPLP0	0.000219137	0.302034	0.9	0.846	1	Pre_B
											OST4	0.000237452	0.270164	0.81	0.73	1	Pre_B
											SEC61B	0.000287365	0.289186	0.595	0.491	1	Pre_B
											NDUFA1	0.000388056	0.378191	0.61	0.535	1	Pre_B
											PPP1R14B	0.000421825	0.417809	0.405	0.296	1	Pre_B
											ATP5PO	0.000487692	0.335068	0.476	0.38	1	Pre_B
											GSTP1	0.000487756	0.339816	0.51	0.402	1	Pre_B
											SRP14	0.00053687	0.253468	0.857	0.805	1	Pre_B
											ATP5MF	0.000859806	0.345834	0.557	0.469	1	Pre_B
											S100A10	0.000925801	0.485927	0.695	0.62	1	Pre_B
											HINT1	0.00103565	0.258212	0.79	0.723	1	Pre_B
											HSBP1	0.00104828	0.331315	0.305	0.224	1	Pre_B
											AP2S1	0.00106943	0.347669	0.381	0.293	1	Pre_B
											EIF3I	0.00110505	0.312269	0.319	0.234	1	Pre_B
											ATP5MD	0.00117143	0.258189	0.571	0.492	1	Pre_B
											YWHAE	0.00125938	0.330558	0.438	0.356	1	Pre_B
											COX5B	0.0012987	0.267406	0.619	0.53	1	Pre_B
											APOE	0.0013396	0.703854	0.686	0.582	1	Pre_B
											SELENOH	0.00143888	0.339794	0.481	0.404	1	Pre_B
											MICOS10	0.00145328	0.38957	0.386	0.307	1	Pre_B
											NDUFB2	0.00164375	0.288929	0.571	0.497	1	Pre_B
											CIAO2B	0.00180296	0.344015	0.314	0.237	1	Pre_B
											SNRPD2	0.00183474	0.260461	0.662	0.598	1	Pre_B
											GUK1	0.00189134	0.271195	0.643	0.547	1	Pre_B
											POLR2I	0.00208984	0.417726	0.286	0.214	1	Pre_B
											ELOB	0.00247082	0.267072	0.662	0.607	1	Pre_B
											HOPX	0.00253011	0.264661	0.257	0.176	1	Pre_B
											TIMM8B	0.00263776	0.280445	0.286	0.211	1	Pre_B
											GPX4	0.00285331	0.32908	0.543	0.459	1	Pre_B
											RHOC	0.00319349	0.266196	0.257	0.183	1	Pre_B
											CEBPD	0.00360856	0.464694	0.305	0.222	1	Pre_B
											COX6C	0.00369434	0.284392	0.7	0.663	1	Pre_B
											HIGD2A	0.00388897	0.256963	0.49	0.416	1	Pre_B
											CHMP2A	0.00395177	0.277535	0.376	0.296	1	Pre_B
											APOC1	0.00457343	0.419182	0.405	0.311	1	Pre_B
											PPP1CB	0.00479216	0.273097	0.4	0.319	1	Pre_B
											ATP6V1F	0.00485168	0.293292	0.438	0.352	1	Pre_B
											UQCRQ	0.00609542	0.302816	0.495	0.427	1	Pre_B
											NDUFB3	0.00884634	0.31641	0.352	0.287	1	Pre_B
											TOP2A	0	3.33457	0.773	0.03	0	Cycling T
											MKI67	0	2.82849	0.739	0.02	0	Cycling T
											NUSAP1	0	2.71313	0.744	0.044	0	Cycling T
											ASPM	0	2.64666	0.676	0.013	0	Cycling T
											HIST1H3B	0	2.40331	0.455	0.007	0	Cycling T
											PCLAF	0	2.36171	0.676	0.024	0	Cycling T
											UBE2C	0	2.14897	0.585	0.008	0	Cycling T
											TPX2	0	2.01597	0.648	0.025	0	Cycling T
											DLGAP5	0	1.99349	0.551	0.005	0	Cycling T
											TYMS	0	1.96739	0.625	0.018	0	Cycling T
											CDK1	0	1.85279	0.591	0.016	0	Cycling T
											RRM2	0	1.82345	0.557	0.006	0	Cycling T
											KNL1	0	1.8232	0.545	0.014	0	Cycling T
											BIRC5	0	1.70062	0.54	0.009	0	Cycling T
											KIF11	0	1.59214	0.568	0.019	0	Cycling T
											HIST1H3G	0	1.58488	0.386	0.003	0	Cycling T
											HIST1H3F	0	1.55302	0.341	0.004	0	Cycling T
											PRC1	0	1.54614	0.608	0.022	0	Cycling T
											GTSE1	0	1.46474	0.517	0.004	0	Cycling T
											CDKN3	0	1.44722	0.523	0.018	0	Cycling T
											HMMR	0	1.44343	0.415	0.008	0	Cycling T
											HIST1H2AJ	0	1.44281	0.42	0.008	0	Cycling T
											FAM111B	0	1.37804	0.415	0.007	0	Cycling T
											CCNA2	0	1.37002	0.455	0.011	0	Cycling T
											CLSPN	0	1.36409	0.511	0.014	0	Cycling T
											NCAPG	0	1.27086	0.426	0.008	0	Cycling T
											ESCO2	0	1.21501	0.403	0.005	0	Cycling T
											CDCA8	0	1.18179	0.426	0.004	0	Cycling T
											KIFC1	0	1.12756	0.409	0.005	0	Cycling T
											NUF2	0	1.12745	0.426	0.01	0	Cycling T
											AURKB	0	1.10363	0.381	0.004	0	Cycling T
											KIF2C	0	1.08946	0.347	0.004	0	Cycling T
											CENPA	0	1.04587	0.312	0.003	0	Cycling T
											HJURP	0	1.00188	0.335	0.001	0	Cycling T
											SPC25	0	0.965092	0.352	0.003	0	Cycling T
											CKAP2L	0	0.963793	0.364	0.004	0	Cycling T
											KIF15	0	0.857522	0.341	0.003	0	Cycling T
											KIF4A	0	0.742799	0.307	0.003	0	Cycling T
											CENPN	2.58436e-307	1.05451	0.426	0.01	1.0362e-302	Cycling T
											HIST1H2AH	1.78109e-305	1.88183	0.472	0.014	7.14129e-301	Cycling T
											ZWINT	1.26916e-304	0.987023	0.432	0.011	5.0887e-300	Cycling T
											KIF23	2.53089e-301	1.03023	0.33	0.005	1.01476e-296	Cycling T
											KIF14	9.64377e-297	0.88357	0.301	0.003	3.86667e-292	Cycling T
											CDCA5	1.22594e-292	0.78719	0.307	0.004	4.91541e-288	Cycling T
											CCNB2	4.62074e-286	1.13158	0.347	0.006	1.85269e-281	Cycling T
											POLQ	1.4191e-284	0.885371	0.284	0.003	5.6899e-280	Cycling T
											DIAPH3	1.84042e-281	0.584135	0.261	0.002	7.37916e-277	Cycling T
											CEP55	7.43668e-270	1.41506	0.472	0.017	2.98174e-265	Cycling T
											CENPW	2.84722e-265	1.07014	0.438	0.015	1.14159e-260	Cycling T
											TTK	3.32252e-263	0.823017	0.301	0.005	1.33216e-258	Cycling T
											CENPF	5.63188e-261	2.78078	0.75	0.06	2.2581e-256	Cycling T
											MELK	1.97112e-259	0.644743	0.29	0.004	7.90319e-255	Cycling T
											RAD51AP1	3.39357e-258	1.09144	0.42	0.014	1.36065e-253	Cycling T
											ASF1B	6.10295e-250	0.803678	0.324	0.007	2.44698e-245	Cycling T
											TK1	3.69081e-249	1.05887	0.341	0.008	1.47983e-244	Cycling T
											FANCI	9.41081e-242	1.18894	0.477	0.021	3.77326e-237	Cycling T
											BUB1B	5.22791e-229	0.883102	0.307	0.007	2.09613e-224	Cycling T
											CDC20	1.38734e-228	0.816096	0.273	0.005	5.56253e-224	Cycling T
											PBK	1.84712e-224	0.682773	0.267	0.005	7.40602e-220	Cycling T
											HIST1H1B	7.52877e-221	2.35413	0.455	0.022	3.01866e-216	Cycling T
											CKS1B	5.77477e-212	1.94236	0.659	0.057	2.31539e-207	Cycling T
											SGO1	8.30489e-206	0.712057	0.301	0.008	3.32984e-201	Cycling T
											CDT1	1.38178e-199	0.585493	0.267	0.006	5.54024e-195	Cycling T
											MXD3	4.9239e-199	0.800918	0.29	0.008	1.97424e-194	Cycling T
											BUB1	1.03833e-197	1.00882	0.398	0.018	4.16319e-193	Cycling T
											HIST1H2AI	1.7063e-196	0.953551	0.273	0.007	6.84142e-192	Cycling T
											SGO2	1.82452e-195	1.26902	0.449	0.025	7.31542e-191	Cycling T
											DEPDC1B	8.41864e-192	0.667324	0.256	0.006	3.37545e-187	Cycling T
											UBE2T	6.21249e-185	1.1386	0.489	0.032	2.4909e-180	Cycling T
											STMN1	7.81218e-177	3.54436	0.886	0.164	3.13229e-172	Cycling T
											BRCA1	2.17436e-175	0.918724	0.347	0.015	8.7181e-171	Cycling T
											ORC6	5.17391e-175	0.795936	0.324	0.013	2.07448e-170	Cycling T
											CENPE	2.14793e-172	1.43854	0.432	0.027	8.61212e-168	Cycling T
											CENPU	2.89369e-170	1.07987	0.375	0.019	1.16023e-165	Cycling T
											C21orf58	4.21074e-170	0.999993	0.398	0.022	1.68829e-165	Cycling T
											CHEK1	5.42911e-170	0.793531	0.335	0.015	2.1768e-165	Cycling T
											AURKA	5.28185e-165	0.954923	0.318	0.014	2.11776e-160	Cycling T
											CENPM	4.38712e-163	1.37002	0.545	0.048	1.75902e-158	Cycling T
											SMC2	4.61444e-160	1.57654	0.648	0.073	1.85016e-155	Cycling T
											PARPBP	1.39617e-158	0.690605	0.295	0.012	5.59796e-154	Cycling T
											NDC80	2.27242e-156	0.985532	0.426	0.028	9.11125e-152	Cycling T
											MAD2L1	9.11565e-155	1.14305	0.506	0.043	3.65492e-150	Cycling T
											SHCBP1	1.57288e-154	0.638821	0.267	0.01	6.30646e-150	Cycling T
											KIF18A	8.59468e-150	0.621446	0.261	0.009	3.44604e-145	Cycling T
											CCDC34	2.42726e-149	1.02161	0.426	0.03	9.73209e-145	Cycling T
											FBXO5	7.42152e-148	1.07187	0.42	0.03	2.97566e-143	Cycling T
											DHFR	8.28521e-147	0.913614	0.415	0.029	3.32196e-142	Cycling T
											FEN1	1.2402e-145	0.749478	0.358	0.021	4.97258e-141	Cycling T
											PRR11	1.48021e-142	0.781342	0.301	0.015	5.9349e-138	Cycling T
											CENPK	2.32782e-140	1.31085	0.551	0.057	9.33341e-136	Cycling T
											ECT2	5.1852e-140	1.00295	0.341	0.02	2.07901e-135	Cycling T
											HIST1H2AL	5.67248e-139	1.31995	0.341	0.021	2.27438e-134	Cycling T
											EZH2	9.47439e-133	1.69542	0.614	0.079	3.79876e-128	Cycling T
											NCAPG2	4.69312e-129	0.793337	0.33	0.02	1.88171e-124	Cycling T
											CCNB1	3.89197e-127	1.09908	0.29	0.016	1.56048e-122	Cycling T
											ATAD5	1.32523e-122	0.984545	0.415	0.036	5.31351e-118	Cycling T
											ATAD2	3.3923e-121	1.53429	0.636	0.092	1.36014e-116	Cycling T
											DTYMK	3.24038e-120	1.14537	0.562	0.069	1.29923e-115	Cycling T
											RACGAP1	1.38075e-119	0.890227	0.341	0.024	5.53613e-115	Cycling T
											HIST1H2BH	2.12146e-118	1.23002	0.364	0.029	8.506e-114	Cycling T
											CENPH	1.89468e-116	0.892893	0.381	0.032	7.59671e-112	Cycling T
											HMGB3	4.79404e-116	0.803135	0.318	0.022	1.92217e-111	Cycling T
											ARHGAP11A	5.41626e-115	0.860769	0.335	0.024	2.17165e-110	Cycling T
											CIP2A	1.09826e-112	0.609528	0.295	0.019	4.40348e-108	Cycling T
											SMC4	6.37917e-109	1.92453	0.778	0.171	2.55773e-104	Cycling T
											MCM4	9.29006e-106	0.732299	0.295	0.02	3.72485e-101	Cycling T
											SPDL1	1.12498e-104	0.840387	0.307	0.023	4.51061e-100	Cycling T
											TACC3	1.18647e-104	1.38363	0.568	0.083	4.75716e-100	Cycling T
											HIST1H4H	2.31686e-102	1.41355	0.392	0.04	9.28943e-98	Cycling T
											BRCA2	5.63371e-102	1.01928	0.398	0.041	2.25884e-97	Cycling T
											CDCA7	2.22266e-99	0.729954	0.284	0.02	8.91174e-95	Cycling T
											LMNB1	4.84701e-98	1.09465	0.528	0.074	1.94341e-93	Cycling T
											PTTG1	1.43589e-96	1.78144	0.699	0.142	5.75719e-92	Cycling T
											TUBB	8.91336e-93	2.75765	0.841	0.309	3.57381e-88	Cycling T
											HMGB2	1.08216e-92	2.89551	0.943	0.441	4.3389e-88	Cycling T
											DNAJC9	1.17148e-91	1.1401	0.597	0.101	4.69706e-87	Cycling T
											WDR76	2.06231e-85	0.838087	0.335	0.034	8.26883e-81	Cycling T
											NCAPD2	5.46724e-85	0.866943	0.375	0.042	2.19209e-80	Cycling T
											HIST1H2AG	1.19317e-83	1.80872	0.443	0.065	4.784e-79	Cycling T
											NCAPD3	4.42446e-83	0.953168	0.432	0.058	1.77399e-78	Cycling T
											PCNA	1.24168e-82	1.47551	0.523	0.092	4.97852e-78	Cycling T
											HMGN2	1.13246e-81	2.46282	0.949	0.548	4.54062e-77	Cycling T
											CKS2	8.85478e-80	1.6566	0.682	0.159	3.55032e-75	Cycling T
											TUBA1B	1.69728e-79	2.60099	0.909	0.464	6.80523e-75	Cycling T
											TMEM106C	9.13395e-79	0.823051	0.42	0.057	3.66226e-74	Cycling T
											HMGB1	1.91818e-78	1.90227	1	0.902	7.69095e-74	Cycling T
											ITGB3BP	4.83833e-78	0.847977	0.472	0.072	1.93993e-73	Cycling T
											RFC3	6.5276e-78	0.674238	0.318	0.033	2.61724e-73	Cycling T
											RRM1	7.64098e-78	0.847338	0.438	0.063	3.06365e-73	Cycling T
											PHF19	1.23222e-77	0.874163	0.432	0.061	4.9406e-73	Cycling T
											SAC3D1	2.27666e-77	0.724311	0.318	0.034	9.12827e-73	Cycling T
											H2AFX	5.40165e-77	1.3144	0.568	0.112	2.16579e-72	Cycling T
											CDCA4	7.49369e-75	0.6976	0.318	0.034	3.00459e-70	Cycling T
											H2AFZ	1.46448e-74	2.05512	0.926	0.495	5.87182e-70	Cycling T
											KIF20B	4.35445e-74	1.10726	0.545	0.101	1.74592e-69	Cycling T
											H2AFV	1.13373e-73	1.72857	0.864	0.351	4.5457e-69	Cycling T
											HELLS	3.13513e-72	0.991373	0.438	0.067	1.25703e-67	Cycling T
											HIST1H1C	1.92219e-71	2.19502	0.67	0.187	7.70702e-67	Cycling T
											NUDT1	3.40375e-71	1.21153	0.642	0.15	1.36473e-66	Cycling T
											LRR1	9.07393e-71	0.591509	0.301	0.033	3.63819e-66	Cycling T
											KIF22	1.78546e-70	0.828234	0.409	0.06	7.15881e-66	Cycling T
											NSD2	2.61935e-65	0.941788	0.426	0.07	1.05023e-60	Cycling T
											MIS18A	1.15987e-64	0.425247	0.273	0.029	4.6505e-60	Cycling T
											PTMA	1.305e-63	1.219	1	0.983	5.23241e-59	Cycling T
											AL441992.1	8.09241e-63	0.567734	0.301	0.037	3.24465e-58	Cycling T
											RPL39L	1.63763e-62	0.518077	0.284	0.033	6.56609e-58	Cycling T
											CEP152	2.24332e-61	0.614479	0.312	0.04	8.99458e-57	Cycling T
											SKA2	3.93178e-61	1.06419	0.602	0.142	1.57645e-56	Cycling T
											LIG1	1.27633e-60	0.638997	0.33	0.045	5.11746e-56	Cycling T
											HIST2H2AA4	2.68736e-59	0.920764	0.284	0.036	1.0775e-54	Cycling T

## Sheet: Table S5
TABLE S5. Patient characteristics of the 507 cases from the TCGA cohort. Related to Fig 5.
TCGA clinical information
Characteristic	Cluster 1, N = 2411	Cluster 2, N = 2661	p-value2
Age	40 (33, 52)	42 (32, 54)	0.5
Diagnosis			<0.001
Astrocytoma, anaplastic	35 (15%)	93 (35%)
Astrocytoma, NOS	31 (13%)	33 (12%)
Mixed glioma	69 (29%)	59 (22%)
Oligodendroglioma, anaplastic	49 (20%)	29 (11%)
Oligodendroglioma, NOS	57 (24%)	52 (20%)
Gender			0.8
Female	109 (45%)	117 (44%)
Male	132 (55%)	149 (56%)
Status			0.001
Live	197 (82%)	185 (70%)
Dead	44 (18%)	81 (30%)
Grade			0.1
G2	114 (47%)	101 (38%)
G3	103 (43%)	133 (50%)
G2/G3	24 (10.0%)	32 (12%)
IDH.status			<0.001
Mutant	219 (91%)	191 (72%)
WT	20 (8.3%)	74 (28%)
NA	2 (0.8%)	1 (0.4%)
1p.19q.codeletion			<0.001
Codel	99 (41%)	67 (25%)
non-codel	142 (59%)	199 (75%)
MGMT.promoter.status			<0.001
Methylated	220 (91%)	198 (74%)
Unmethylated	21 (8.7%)	68 (26%)
1Median (IQR); n (%)
2Wilcoxon rank sum test; Pearson's Chi-squared test; Fisher's exact test

## Sheet: Table S6
TABLE S6. Patient characteristics of the 592 cases from the CGGA cohort. Related to Fig 5.
CGGA clinical information
Characteristic	Good, N = 3051	Poor, N = 2871	p-value2
Age	40 (33, 45)	41 (34, 48)	0.028
Gender			0.5
Female	125 (41%)	126 (44%)
Male	180 (59%)	161 (56%)
Grade			<0.001
G2	182 (60%)	88 (31%)
G3	123 (40%)	199 (69%)
IDH.status			<0.001
Mutant	231 (83%)	184 (67%)
Wildtype	46 (17%)	92 (33%)
NA	28	11
1p.19q.codeletion			<0.001
Codel	134 (47%)	46 (17%)
Non-codel	149 (53%)	223 (83%)
NA	22	18
MGMT.promoter.status			0.018
Methylated	155 (64%)	130 (53%)
Unmethylated	87 (36%)	113 (47%)
NA	63	44
1Median (IQR); n (%)
2Wilcoxon rank sum test; Pearson's Chi-squared test; Fisher's exact test

## Sheet: Table S7
TABLE S7. Signature markers of the three TAM subsets. Related to Fig 5.
Cell type	Marker genes
TAM-AIF1	C1QB, C1QA, AIF1, HLA-DRB1, CD74, HLA-DRA, C1QC, C3, HLA-DPA1, HLA-DPB1, CYBA, RNASET2, CSF1R, TMSB4X, A2M
TAM-CCL3	CCL3, CCL4, IL1B, CCL4L2, CCL3L1, CD83, KLF2, DUSP1, TNFAIP3, RGS1, KLF6, NFKBIA, ATF3, CH25H, CXCR4
TAM-SPP1	SPP1, APOC1, APOC2, FTL, S100A11, LGALS1, LAPTM5, GPNMB, MAFB, CTSD, TMSB4X, HCLS1, SRGAP2, SLCO2B1, KCTD12

## Sheet: Table S8
TABLE S8. Summary of public single cell datasets used in this study.
Sample	Diagnosis	Clinical Stage	Condition	Source	PMID/doi
1	Diffuse Astrocytoma	II	parimary	GSE182109	35140215
2	Oligodendroglioma	II	parimary	GSE182109	35140215
3	Anaplastic Astrocytoma	III	parimary	GSE200984	37142563
4	Anaplastic Oligodendroglioma	III	parimary	GSE200984	37142563
5	Anaplastic Astrocytoma	III	parimary	GSE200984	37142563
6	Anaplastic Astrocytoma	III	parimary	GSE200984	37142563
7	GBM	IV	parimary	GSE182109	35140215
8	GBM	IV	parimary	GSE182109	35140215
9	GBM	IV	parimary	GSE182109	35140215
10	GBM	IV	parimary	GSE182109	35140215
11	GBM	IV	parimary	GSE182109	35140215
12	GBM	IV	parimary	GSE182109	35140215
13	GBM	IV	parimary	GSE182109	35140215
14	GBM	IV	parimary	GSE182109	35140215
15	GBM	IV	parimary	GSE182109	35140215
16	GBM	IV	parimary	GSE182109	35140215
17	GBM	IV	parimary	GSE182109	35140215
18	GBM	IV	parimary	GSE182109	35140215
19	GBM	IV	parimary	GSE182109	35140215
20	GBM	IV	parimary	GSE182109	35140215
21	GBM	IV	parimary	GSE182109	35140215
22	GBM	IV	parimary	cellxgene	https://doi.org/10.1101/2022.08.27.505439
23	mouse glioma model	NA	non-tumor, LGG, HGG	GSE221440	36871221
